# Supplementary material for: Morpholin-4-ium 4-meth­oxy­benzoate 4-meth­oxy­benzoic acid monohydrate
Source: Acta Crystallogr Sect E Struct Rep Online. 2011 Jun 22;67(Pt 7):o1759. doi: 10.1107/S1600536811023361 (PMC3151861; doi:10.1107/S1600536811023361)
Supplement: Supplementary file 1 [file e-67-o1759-sup1.cif]

##############################################################################
#                                                                            #
# This CIF contains the data in a paper accepted for publication in          #
# Acta Crystallographica Section E. It conforms to the requirements of       #
# Notes for Authors for Acta Crystallographica Section E, and has been       #
# peer reviewed under the auspices of the IUCr Commission on Journals.       #
#                                                                            #
# Full details of the Crystallographic Information File format               #
# are given in the paper "The Crystallographic Information File (CIF):       #
# a New Standard Archive File for Crystallography" by S. R. Hall, F. H.      #
# Allen and I. D. Brown [Acta Cryst. (1991), A47, 655-685].                  #
#                                                                            #
# The current version of the core CIF dictionary is obtainable from          #
# ftp://ftp.iucr.org/pub/cif_core.dic.                                       #
#                                                                            #
# Software is freely available for graphical display of the structure(s)     #
# in this CIF. For information consult the CIF software page                 #
# http://www.iucr.org/resources/cif/software.                                #
#                                                                            #
# This file may be used for bona fide research purposes within the           #
# scientific community so long as proper attribution is given to the journal # 
# article from which it was obtained.                                        #
#                                                                            #
##############################################################################
data_I
_audit_creation_method     SHELXL-97
_chemical_name_systematic
;
Morpholin-4-ium 4-methoxybenzoate 4-methoxybenzoic acid monohydrate
;
_chemical_name_common     ?
_chemical_formula_moiety     'C4 H10 N O +, C8 H7 O3 -, C8 H8 O3, H2 O'
_chemical_formula_sum     'C20 H27 N O8'
_chemical_formula_iupac     'C4 H10 N O +, C8 H7 O3 -, C8 H8 O3, H2 O'
_chemical_formula_weight     409.43
_chemical_melting_point     ?
_symmetry_cell_setting     monoclinic
_symmetry_space_group_name_H-M     'P 21/c'
_symmetry_space_group_name_Hall     '-P 2ybc'
loop_
    _symmetry_equiv_pos_as_xyz
    'x, y, z'
    '-x, y+1/2, -z+1/2'
    '-x, -y, -z'
    'x, -y-1/2, z-1/2'
_cell_length_a     21.874(4)
_cell_length_b     11.753(2)
_cell_length_c     8.3618(17)
_cell_angle_alpha     90.00
_cell_angle_beta     100.63(3)
_cell_angle_gamma     90.00
_cell_volume     2112.9(7)
_cell_formula_units_Z     4
_cell_measurement_reflns_used     4842
_cell_measurement_theta_min     3.02
_cell_measurement_theta_max     27.48
_cell_measurement_temperature     298(2)
_exptl_crystal_description     'needle'
_exptl_crystal_colour     'colourless'
_exptl_crystal_size_max     0.30
_exptl_crystal_size_mid     0.05
_exptl_crystal_size_min     0.05
_exptl_crystal_density_diffrn     1.287
_exptl_crystal_density_meas     ?
_exptl_crystal_density_method     'not measured'
_exptl_crystal_F_000     872
_exptl_absorpt_coefficient_mu     0.100
_exptl_absorpt_correction_type     multi-scan
_exptl_absorpt_process_details     '(CrystalClear; Rigaku, 2005)'
_exptl_absorpt_correction_T_min     0.910
_exptl_absorpt_correction_T_max     1.000
_exptl_special_details
;
;
_diffrn_ambient_temperature     298(2)
_diffrn_radiation_type     MoK\a
_diffrn_radiation_wavelength     0.71073
_diffrn_radiation_source     'fine-focus sealed tube'
_diffrn_radiation_monochromator     graphite
_diffrn_measurement_device_type     'Rigaku Mercury2'
_diffrn_measurement_method     'CCD profile fitting'
_diffrn_detector_area_resol_mean     13.6612
_diffrn_reflns_number     21489
_diffrn_reflns_av_R_equivalents     0.0773
_diffrn_reflns_av_sigmaI/netI     0.0674
_diffrn_reflns_theta_min     3.02
_diffrn_reflns_theta_max     27.48
_diffrn_reflns_theta_full     27.48
_diffrn_measured_fraction_theta_max     0.999
_diffrn_measured_fraction_theta_full     0.999
_diffrn_reflns_limit_h_min     -28
_diffrn_reflns_limit_h_max     27
_diffrn_reflns_limit_k_min     -15
_diffrn_reflns_limit_k_max     15
_diffrn_reflns_limit_l_min     -10
_diffrn_reflns_limit_l_max     10
_diffrn_standards_number     ?
_diffrn_standards_interval_count     ?
_diffrn_standards_interval_time     ?
_diffrn_standards_decay_%     ?
_refine_special_details
;
 Refinement of F^2^ against ALL reflections.  The weighted R-factor wR and
 goodness of fit S are based on F^2^, conventional R-factors R are based
 on F, with F set to zero for negative F^2^. The threshold expression of
 F^2^ > 2sigma(F^2^) is used only for calculating R-factors(gt) etc. and is
 not relevant to the choice of reflections for refinement.  R-factors based
 on F^2^ are statistically about twice as large as those based on F, and R-
 factors based on ALL data will be even larger.
;
_reflns_number_total     4842
_reflns_number_gt     2453
_reflns_threshold_expression     I>2sigma(I)
_refine_ls_structure_factor_coef     Fsqd
_refine_ls_matrix_type     full
_refine_ls_R_factor_all     0.1369
_refine_ls_R_factor_gt     0.0634
_refine_ls_wR_factor_gt     0.1320
_refine_ls_wR_factor_ref     0.1621
_refine_ls_goodness_of_fit_ref     1.027
_refine_ls_restrained_S_all     1.027
_refine_ls_number_reflns     4842
_refine_ls_number_parameters     264
_refine_ls_number_restraints     0
_refine_ls_hydrogen_treatment     constr
_refine_ls_weighting_scheme     calc
_refine_ls_weighting_details
         'calc w=1/[\s^2^(Fo^2^)+(0.0580P)^2^+0.3115P] where P=(Fo^2^+2Fc^2^)/3'
_atom_sites_solution_hydrogens     geom
_atom_sites_solution_primary     direct
_atom_sites_solution_secondary     difmap
_refine_ls_shift/su_max     0.000
_refine_ls_shift/su_mean     0.000
_refine_diff_density_max     0.159
_refine_diff_density_min     -0.233
_refine_ls_extinction_method     none
_refine_ls_extinction_coef     ?
loop_
    _atom_type_symbol
    _atom_type_description
    _atom_type_scat_dispersion_real
    _atom_type_scat_dispersion_imag
    _atom_type_scat_source
    'C' 'C' 0.0033 0.0016
                         'International Tables Vol C Tables 4.2.6.8 and 6.1.1.4'
    'H' 'H' 0.0000 0.0000
                         'International Tables Vol C Tables 4.2.6.8 and 6.1.1.4'
    'N' 'N' 0.0061 0.0033
                         'International Tables Vol C Tables 4.2.6.8 and 6.1.1.4'
    'O' 'O' 0.0106 0.0060
                         'International Tables Vol C Tables 4.2.6.8 and 6.1.1.4'
_computing_data_collection     'CrystalClear (Rigaku, 2005)'
_computing_cell_refinement     'CrystalClear (Rigaku, 2005)'
_computing_data_reduction     'CrystalClear (Rigaku, 2005)'
_computing_structure_solution     'SHELXS97 (Sheldrick, 2008)'
_computing_structure_refinement     'SHELXL97 (Sheldrick, 2008)'
_computing_molecular_graphics     'SHELXTL (Sheldrick, 2008)'
_computing_publication_material     'SHELXTL (Sheldrick, 2008)'
loop_
    _atom_site_type_symbol
    _atom_site_label
    _atom_site_fract_x
    _atom_site_fract_y
    _atom_site_fract_z
    _atom_site_U_iso_or_equiv
    _atom_site_adp_type
    _atom_site_calc_flag
    _atom_site_refinement_flags
    _atom_site_occupancy
    _atom_site_symmetry_multiplicity
    _atom_site_disorder_assembly
    _atom_site_disorder_group
    O O4 0.30003(8) 0.67567(15) 0.28036(19) 0.0575(5) Uani d . 1 1 . .
    C C10 0.40047(10) 0.61009(19) 0.2544(3) 0.0400(5) Uani d . 1 1 . .
    O O6 0.56764(7) 0.62620(15) 0.0900(2) 0.0653(5) Uani d . 1 1 . .
    C C12 0.46359(11) 0.6996(2) 0.0826(3) 0.0517(6) Uani d . 1 1 . .
    H H12A 0.4682 0.7552 0.0067 0.062 Uiso calc R 1 1 . .
    C C14 0.50318(12) 0.5405(2) 0.2459(3) 0.0556(7) Uani d . 1 1 . .
    H H14A 0.5350 0.4887 0.2807 0.067 Uiso calc R 1 1 . .
    C C13 0.51084(11) 0.6245(2) 0.1353(3) 0.0452(6) Uani d . 1 1 . .
    O O5 0.34193(10) 0.53418(18) 0.4368(3) 0.0845(7) Uani d . 1 1 . .
    C C15 0.44880(12) 0.5339(2) 0.3038(3) 0.0497(6) Uani d . 1 1 . .
    H H15A 0.4441 0.4771 0.3780 0.060 Uiso calc R 1 1 . .
    C C11 0.40899(11) 0.6921(2) 0.1430(3) 0.0486(6) Uani d . 1 1 . .
    H H11A 0.3772 0.7438 0.1075 0.058 Uiso calc R 1 1 . .
    C C9 0.34312(12) 0.6061(2) 0.3279(3) 0.0493(6) Uani d . 1 1 . .
    C C16 0.57873(13) 0.7102(3) -0.0241(4) 0.0756(9) Uani d . 1 1 . .
    H H16A 0.6193 0.6990 -0.0499 0.113 Uiso calc R 1 1 . .
    H H16B 0.5765 0.7846 0.0221 0.113 Uiso calc R 1 1 . .
    H H16C 0.5479 0.7038 -0.1215 0.113 Uiso calc R 1 1 . .
    O O1W 0.23075(8) 0.74295(15) 0.5012(2) 0.0634(5) Uani d . 1 1 . .
    H H1WA 0.2490 0.7132 0.4346 0.095 Uiso d R 1 1 . .
    H H1WB 0.2567 0.7703 0.5746 0.095 Uiso d R 1 1 . .
    N N1 0.26721(9) 0.00361(15) 0.1437(2) 0.0462(5) Uani d . 1 1 . .
    H H1A 0.2883 -0.0209 0.0674 0.055 Uiso d R 1 1 . .
    H H1B 0.2299 -0.0308 0.1336 0.055 Uiso d R 1 1 . .
    O O1 0.11518(8) -0.23024(16) 0.0259(2) 0.0703(6) Uani d . 1 1 . .
    H H1 0.1514 -0.2296 0.0125 0.105 Uiso d R 1 1 . .
    O O7 0.26402(9) 0.14332(16) 0.4181(2) 0.0696(6) Uani d . 1 1 . .
    C C1 0.10461(12) -0.1389(2) 0.1073(3) 0.0526(6) Uani d . 1 1 . .
    C C2 0.04022(11) -0.1286(2) 0.1359(3) 0.0469(6) Uani d . 1 1 . .
    O O2 0.14422(8) -0.06853(17) 0.1541(3) 0.0785(6) Uani d . 1 1 . .
    C C5 -0.08025(12) -0.0989(2) 0.1886(3) 0.0550(7) Uani d . 1 1 . .
    O O3 -0.14078(8) -0.09074(17) 0.2062(3) 0.0777(6) Uani d . 1 1 . .
    C C7 0.02520(12) -0.0385(2) 0.2269(3) 0.0587(7) Uani d . 1 1 . .
    H H7A 0.0560 0.0130 0.2708 0.070 Uiso calc R 1 1 . .
    C C4 -0.06580(12) -0.1890(2) 0.0972(4) 0.0661(8) Uani d . 1 1 . .
    H H4A -0.0968 -0.2402 0.0528 0.079 Uiso calc R 1 1 . .
    C C6 -0.03452(12) -0.0231(2) 0.2543(3) 0.0594(7) Uani d . 1 1 . .
    H H6A -0.0438 0.0378 0.3167 0.071 Uiso calc R 1 1 . .
    C C3 -0.00622(11) -0.2043(2) 0.0707(3) 0.0571(7) Uani d . 1 1 . .
    H H3A 0.0029 -0.2657 0.0089 0.069 Uiso calc R 1 1 . .
    C C19 0.30232(12) -0.0252(2) 0.3071(3) 0.0533(7) Uani d . 1 1 . .
    H H19A 0.3443 0.0047 0.3197 0.064 Uiso calc R 1 1 . .
    H H19B 0.3050 -0.1072 0.3196 0.064 Uiso calc R 1 1 . .
    C C18 0.25775(15) 0.1276(2) 0.1291(3) 0.0706(8) Uani d . 1 1 . .
    H H18A 0.2314 0.1452 0.0255 0.085 Uiso calc R 1 1 . .
    H H18B 0.2975 0.1652 0.1328 0.085 Uiso calc R 1 1 . .
    C C20 0.27063(14) 0.0242(2) 0.4338(3) 0.0671(8) Uani d . 1 1 . .
    H H20A 0.2298 -0.0101 0.4253 0.081 Uiso calc R 1 1 . .
    H H20B 0.2944 0.0063 0.5405 0.081 Uiso calc R 1 1 . .
    C C8 -0.15903(14) 0.0060(3) 0.2886(4) 0.0879(10) Uani d . 1 1 . .
    H H8A -0.2034 0.0060 0.2798 0.132 Uiso calc R 1 1 . .
    H H8B -0.1463 0.0740 0.2404 0.132 Uiso calc R 1 1 . .
    H H8C -0.1396 0.0030 0.4013 0.132 Uiso calc R 1 1 . .
    C C17 0.22811(15) 0.1700(2) 0.2644(4) 0.0769(9) Uani d . 1 1 . .
    H H17A 0.2230 0.2518 0.2550 0.092 Uiso calc R 1 1 . .
    H H17B 0.1872 0.1362 0.2555 0.092 Uiso calc R 1 1 . .
loop_
    _atom_site_aniso_label
    _atom_site_aniso_U_11
    _atom_site_aniso_U_22
    _atom_site_aniso_U_33
    _atom_site_aniso_U_12
    _atom_site_aniso_U_13
    _atom_site_aniso_U_23
    O4 0.0538(11) 0.0730(12) 0.0469(10) 0.0087(10) 0.0126(8) 0.0003(9)
    C10 0.0456(14) 0.0418(13) 0.0326(12) -0.0019(11) 0.0079(11) -0.0025(10)
    O6 0.0477(11) 0.0712(13) 0.0804(13) 0.0108(9) 0.0210(10) 0.0273(10)
    C12 0.0467(15) 0.0578(16) 0.0495(14) 0.0032(12) 0.0063(12) 0.0211(12)
    C14 0.0563(16) 0.0518(16) 0.0604(16) 0.0163(13) 0.0155(14) 0.0141(13)
    C13 0.0406(14) 0.0485(15) 0.0465(14) 0.0004(11) 0.0082(11) 0.0052(12)
    O5 0.0960(16) 0.0856(15) 0.0870(15) 0.0203(12) 0.0561(13) 0.0340(12)
    C15 0.0636(17) 0.0413(14) 0.0459(14) 0.0051(12) 0.0146(13) 0.0096(11)
    C11 0.0451(15) 0.0513(15) 0.0478(14) 0.0083(11) 0.0042(12) 0.0115(12)
    C9 0.0592(17) 0.0516(16) 0.0387(14) -0.0028(13) 0.0132(13) -0.0047(12)
    C16 0.0621(19) 0.076(2) 0.095(2) 0.0011(15) 0.0328(17) 0.0317(18)
    O1W 0.0488(10) 0.0806(14) 0.0636(12) -0.0085(9) 0.0179(9) -0.0138(10)
    N1 0.0494(12) 0.0429(11) 0.0500(12) -0.0063(9) 0.0189(10) -0.0085(9)
    O1 0.0494(11) 0.0678(13) 0.0960(15) -0.0007(9) 0.0197(10) -0.0159(11)
    O7 0.0921(15) 0.0609(13) 0.0555(12) 0.0106(10) 0.0132(10) -0.0171(10)
    C1 0.0443(15) 0.0538(17) 0.0588(16) 0.0016(13) 0.0075(13) 0.0077(13)
    C2 0.0421(14) 0.0471(15) 0.0507(14) -0.0015(11) 0.0061(12) 0.0062(12)
    O2 0.0450(11) 0.0735(14) 0.1168(17) -0.0146(10) 0.0145(11) -0.0202(12)
    C5 0.0444(15) 0.0568(17) 0.0662(17) -0.0019(13) 0.0165(13) 0.0060(14)
    O3 0.0516(12) 0.0812(14) 0.1071(16) -0.0047(10) 0.0327(11) -0.0130(12)
    C7 0.0471(16) 0.0622(17) 0.0655(17) -0.0077(13) 0.0070(14) -0.0077(14)
    C4 0.0475(16) 0.0589(18) 0.092(2) -0.0117(13) 0.0143(15) -0.0122(16)
    C6 0.0594(18) 0.0560(17) 0.0636(17) -0.0009(13) 0.0137(14) -0.0081(13)
    C3 0.0474(16) 0.0486(15) 0.0761(19) -0.0017(12) 0.0137(14) -0.0067(13)
    C19 0.0523(15) 0.0430(14) 0.0625(17) 0.0021(12) 0.0051(13) -0.0009(12)
    C18 0.110(2) 0.0468(17) 0.0551(17) 0.0088(16) 0.0145(17) 0.0071(13)
    C20 0.091(2) 0.065(2) 0.0461(15) 0.0022(16) 0.0145(15) 0.0004(14)
    C8 0.069(2) 0.108(3) 0.095(2) 0.0141(19) 0.0372(19) -0.009(2)
    C17 0.097(2) 0.0520(17) 0.079(2) 0.0267(16) 0.0081(18) -0.0102(15)
_geom_special_details
;
 All esds (except the esd in the dihedral angle between two l.s. planes)
 are estimated using the full covariance matrix.  The cell esds are taken
 into account individually in the estimation of esds in distances, angles
 and torsion angles; correlations between esds in cell parameters are only
 used when they are defined by crystal symmetry.  An approximate (isotropic)
 treatment of cell esds is used for estimating esds involving l.s. planes.
;
loop_
    _geom_bond_atom_site_label_1
    _geom_bond_atom_site_label_2
    _geom_bond_site_symmetry_2
    _geom_bond_distance
    _geom_bond_publ_flag
    O4 C9 . 1.256(3) ?
    C10 C11 . 1.377(3) ?
    C10 C15 . 1.389(3) ?
    C10 C9 . 1.496(3) ?
    O6 C13 . 1.364(3) ?
    O6 C16 . 1.425(3) ?
    C12 C13 . 1.369(3) ?
    C12 C11 . 1.383(3) ?
    C12 H12A . 0.9300 ?
    C14 C15 . 1.367(3) ?
    C14 C13 . 1.384(3) ?
    C14 H14A . 0.9300 ?
    O5 C9 . 1.246(3) ?
    C15 H15A . 0.9300 ?
    C11 H11A . 0.9300 ?
    C16 H16A . 0.9600 ?
    C16 H16B . 0.9600 ?
    C16 H16C . 0.9600 ?
    O1W H1WA . 0.8204 ?
    O1W H1WB . 0.8203 ?
    N1 C18 . 1.474(3) ?
    N1 C19 . 1.478(3) ?
    N1 H1A . 0.9004 ?
    N1 H1B . 0.9004 ?
    O1 C1 . 1.315(3) ?
    O1 H1 . 0.8206 ?
    O7 C20 . 1.411(3) ?
    O7 C17 . 1.412(3) ?
    C1 O2 . 1.209(3) ?
    C1 C2 . 1.476(3) ?
    C2 C7 . 1.379(3) ?
    C2 C3 . 1.384(3) ?
    C5 O3 . 1.362(3) ?
    C5 C6 . 1.376(3) ?
    C5 C4 . 1.377(4) ?
    O3 C8 . 1.424(3) ?
    C7 C6 . 1.379(3) ?
    C7 H7A . 0.9300 ?
    C4 C3 . 1.374(3) ?
    C4 H4A . 0.9300 ?
    C6 H6A . 0.9300 ?
    C3 H3A . 0.9300 ?
    C19 C20 . 1.487(3) ?
    C19 H19A . 0.9700 ?
    C19 H19B . 0.9700 ?
    C18 C17 . 1.490(4) ?
    C18 H18A . 0.9700 ?
    C18 H18B . 0.9700 ?
    C20 H20A . 0.9700 ?
    C20 H20B . 0.9700 ?
    C8 H8A . 0.9600 ?
    C8 H8B . 0.9600 ?
    C8 H8C . 0.9600 ?
    C17 H17A . 0.9700 ?
    C17 H17B . 0.9700 ?
loop_
    _geom_angle_atom_site_label_1
    _geom_angle_atom_site_label_2
    _geom_angle_atom_site_label_3
    _geom_angle_site_symmetry_1
    _geom_angle_site_symmetry_3
    _geom_angle
    _geom_angle_publ_flag
    C11 C10 C15 . . 117.5(2) ?
    C11 C10 C9 . . 121.9(2) ?
    C15 C10 C9 . . 120.5(2) ?
    C13 O6 C16 . . 118.19(19) ?
    C13 C12 C11 . . 119.6(2) ?
    C13 C12 H12A . . 120.2 ?
    C11 C12 H12A . . 120.2 ?
    C15 C14 C13 . . 119.9(2) ?
    C15 C14 H14A . . 120.1 ?
    C13 C14 H14A . . 120.1 ?
    O6 C13 C12 . . 125.0(2) ?
    O6 C13 C14 . . 115.1(2) ?
    C12 C13 C14 . . 119.8(2) ?
    C14 C15 C10 . . 121.5(2) ?
    C14 C15 H15A . . 119.2 ?
    C10 C15 H15A . . 119.2 ?
    C10 C11 C12 . . 121.7(2) ?
    C10 C11 H11A . . 119.1 ?
    C12 C11 H11A . . 119.1 ?
    O5 C9 O4 . . 123.9(2) ?
    O5 C9 C10 . . 117.0(2) ?
    O4 C9 C10 . . 119.1(2) ?
    O6 C16 H16A . . 109.5 ?
    O6 C16 H16B . . 109.5 ?
    H16A C16 H16B . . 109.5 ?
    O6 C16 H16C . . 109.5 ?
    H16A C16 H16C . . 109.5 ?
    H16B C16 H16C . . 109.5 ?
    H1WA O1W H1WB . . 108.6 ?
    C18 N1 C19 . . 110.12(19) ?
    C18 N1 H1A . . 109.9 ?
    C19 N1 H1A . . 109.6 ?
    C18 N1 H1B . . 109.0 ?
    C19 N1 H1B . . 106.9 ?
    H1A N1 H1B . . 111.3 ?
    C1 O1 H1 . . 109.2 ?
    C20 O7 C17 . . 109.6(2) ?
    O2 C1 O1 . . 122.8(2) ?
    O2 C1 C2 . . 122.7(3) ?
    O1 C1 C2 . . 114.5(2) ?
    C7 C2 C3 . . 118.6(2) ?
    C7 C2 C1 . . 118.9(2) ?
    C3 C2 C1 . . 122.4(2) ?
    O3 C5 C6 . . 124.1(2) ?
    O3 C5 C4 . . 116.2(2) ?
    C6 C5 C4 . . 119.7(2) ?
    C5 O3 C8 . . 118.2(2) ?
    C2 C7 C6 . . 121.5(2) ?
    C2 C7 H7A . . 119.3 ?
    C6 C7 H7A . . 119.3 ?
    C3 C4 C5 . . 120.8(2) ?
    C3 C4 H4A . . 119.6 ?
    C5 C4 H4A . . 119.6 ?
    C5 C6 C7 . . 119.3(2) ?
    C5 C6 H6A . . 120.3 ?
    C7 C6 H6A . . 120.3 ?
    C4 C3 C2 . . 120.1(2) ?
    C4 C3 H3A . . 120.0 ?
    C2 C3 H3A . . 120.0 ?
    N1 C19 C20 . . 109.8(2) ?
    N1 C19 H19A . . 109.7 ?
    C20 C19 H19A . . 109.7 ?
    N1 C19 H19B . . 109.7 ?
    C20 C19 H19B . . 109.7 ?
    H19A C19 H19B . . 108.2 ?
    N1 C18 C17 . . 110.0(2) ?
    N1 C18 H18A . . 109.7 ?
    C17 C18 H18A . . 109.7 ?
    N1 C18 H18B . . 109.7 ?
    C17 C18 H18B . . 109.7 ?
    H18A C18 H18B . . 108.2 ?
    O7 C20 C19 . . 112.0(2) ?
    O7 C20 H20A . . 109.2 ?
    C19 C20 H20A . . 109.2 ?
    O7 C20 H20B . . 109.2 ?
    C19 C20 H20B . . 109.2 ?
    H20A C20 H20B . . 107.9 ?
    O3 C8 H8A . . 109.5 ?
    O3 C8 H8B . . 109.5 ?
    H8A C8 H8B . . 109.5 ?
    O3 C8 H8C . . 109.5 ?
    H8A C8 H8C . . 109.5 ?
    H8B C8 H8C . . 109.5 ?
    O7 C17 C18 . . 111.7(2) ?
    O7 C17 H17A . . 109.3 ?
    C18 C17 H17A . . 109.3 ?
    O7 C17 H17B . . 109.3 ?
    C18 C17 H17B . . 109.3 ?
    H17A C17 H17B . . 107.9 ?
loop_
    _geom_hbond_atom_site_label_D
    _geom_hbond_atom_site_label_H
    _geom_hbond_atom_site_label_A
    _geom_hbond_site_symmetry_A
    _geom_hbond_distance_DH
    _geom_hbond_distance_HA
    _geom_hbond_distance_DA
    _geom_hbond_angle_DHA
    N1 H1A O5 4_565 0.90 1.75 2.628(3) 164
    N1 H1B O2 . 0.90 1.96 2.837(3) 163
    O1 H1 O1W 4_565 0.82 1.76 2.579(2) 173
    O1W H1WA O4 . 0.82 1.91 2.714(2) 167
    O1W H1WB O4 4_576 0.82 1.91 2.712(3) 164
_iucr_refine_instructions_details
;
TITL 1 in P2(1)/c
CELL 0.71073  21.8743  11.7532   8.3618  90.000 100.626  90.000
ZERR   4.00   0.0044   0.0024   0.0017   0.000   0.030   0.000
LATT  1
SYMM -X, 0.5+Y, 0.5-Z
SFAC C H N O
UNIT 80 108 4 32
L.S. 7
BOND $H
FMAP 2
PLAN 20
ACTA
MPLA C2 C3 C4 C5 C6 C7
MPLA C10 C11 C12 C13 C14 C15
EQIV $1 x, -y+3/2, z+1/2
EQIV $2 x, -y+1/2, z-1/2
EQIV $3 x, -y+1/2, z-1/2
HTAB O1W O4_$1
HTAB N1 O5_$2
HTAB O1 O1W_$3
HTAB O1W O4
HTAB N1 O2
WGHT    0.058000    0.311500
FVAR       0.31029
O4    4    0.300032    0.675675    0.280362    11.00000    0.05384    0.07299 =
         0.04689    0.00026    0.01263    0.00868
C10   1    0.400465    0.610090    0.254445    11.00000    0.04564    0.04184 =
         0.03263   -0.00250    0.00787   -0.00191
O6    4    0.567641    0.626201    0.090021    11.00000    0.04772    0.07120 =
         0.08044    0.02731    0.02100    0.01078
C12   1    0.463594    0.699561    0.082611    11.00000    0.04671    0.05780 =
         0.04948    0.02111    0.00631    0.00325
AFIX  43
H12A  2    0.468178    0.755237    0.006676    11.00000   -1.20000
AFIX   0
C14   1    0.503183    0.540505    0.245883    11.00000    0.05632    0.05182 =
         0.06041    0.01414    0.01551    0.01635
AFIX  43
H14A  2    0.534972    0.488666    0.280726    11.00000   -1.20000
AFIX   0
C13   1    0.510842    0.624487    0.135288    11.00000    0.04061    0.04853 =
         0.04649    0.00521    0.00817    0.00039
O5    4    0.341932    0.534178    0.436761    11.00000    0.09598    0.08555 =
         0.08697    0.03404    0.05607    0.02027
C15   1    0.448804    0.533889    0.303812    11.00000    0.06358    0.04131 =
         0.04592    0.00961    0.01459    0.00512
AFIX  43
H15A  2    0.444057    0.477076    0.377969    11.00000   -1.20000
AFIX   0
C11   1    0.408988    0.692085    0.143042    11.00000    0.04509    0.05134 =
         0.04777    0.01148    0.00424    0.00834
AFIX  43
H11A  2    0.377199    0.743789    0.107505    11.00000   -1.20000
AFIX   0
C9    1    0.343120    0.606068    0.327929    11.00000    0.05918    0.05162 =
         0.03866   -0.00465    0.01319   -0.00279
C16   1    0.578734    0.710245   -0.024133    11.00000    0.06206    0.07650 =
         0.09530    0.03172    0.03281    0.00113
AFIX 137
H16A  2    0.619295    0.698990   -0.049895    11.00000   -1.50000
H16B  2    0.576507    0.784557    0.022097    11.00000   -1.50000
H16C  2    0.547871    0.703798   -0.121496    11.00000   -1.50000
AFIX   0
O1W   4    0.230755    0.742946    0.501210    11.00000    0.04880    0.08062 =
         0.06356   -0.01380    0.01788   -0.00845
AFIX   3
H1WA  2    0.248985    0.713166    0.434650    11.00000   -1.50000
H1WB  2    0.256665    0.770266    0.574630    11.00000   -1.50000
AFIX   0
N1    3    0.267206    0.003610    0.143701    11.00000    0.04941    0.04285 =
         0.05001   -0.00849    0.01894   -0.00634
AFIX   3
H1A   2    0.288286   -0.020920    0.067441    11.00000   -1.20000
H1B   2    0.229926   -0.030840    0.133611    11.00000   -1.20000
AFIX   0
O1    4    0.115179   -0.230240    0.025899    11.00000    0.04940    0.06781 =
         0.09604   -0.01592    0.01973   -0.00072
AFIX   3
H1    2    0.151409   -0.229550    0.012509    11.00000   -1.50000
AFIX   0
O7    4    0.264024    0.143315    0.418055    11.00000    0.09213    0.06095 =
         0.05555   -0.01710    0.01316    0.01062
C1    1    0.104608   -0.138879    0.107330    11.00000    0.04433    0.05381 =
         0.05876    0.00772    0.00748    0.00160
C2    1    0.040221   -0.128599    0.135856    11.00000    0.04206    0.04708 =
         0.05068    0.00620    0.00613   -0.00152
O2    4    0.144215   -0.068528    0.154134    11.00000    0.04500    0.07349 =
         0.11678   -0.02024    0.01452   -0.01455
C5    1   -0.080246   -0.098887    0.188602    11.00000    0.04443    0.05680 =
         0.06622    0.00597    0.01646   -0.00194
O3    4   -0.140782   -0.090741    0.206179    11.00000    0.05156    0.08122 =
         0.10711   -0.01297    0.03272   -0.00466
C7    1    0.025203   -0.038508    0.226892    11.00000    0.04713    0.06221 =
         0.06549   -0.00770    0.00701   -0.00771
AFIX  43
H7A   2    0.056021    0.013043    0.270764    11.00000   -1.20000
AFIX   0
C4    1   -0.065803   -0.189025    0.097193    11.00000    0.04753    0.05892 =
         0.09247   -0.01221    0.01434   -0.01175
AFIX  43
H4A   2   -0.096765   -0.240166    0.052842    11.00000   -1.20000
AFIX   0
C6    1   -0.034523   -0.023146    0.254337    11.00000    0.05939    0.05602 =
         0.06355   -0.00810    0.01369   -0.00087
AFIX  43
H6A   2   -0.043786    0.037811    0.316664    11.00000   -1.20000
AFIX   0
C3    1   -0.006215   -0.204335    0.070708    11.00000    0.04744    0.04863 =
         0.07607   -0.00671    0.01368   -0.00167
AFIX  43
H3A   2    0.002949   -0.265666    0.008923    11.00000   -1.20000
AFIX   0
C19   1    0.302322   -0.025167    0.307098    11.00000    0.05234    0.04295 =
         0.06253   -0.00091    0.00510    0.00215
AFIX  23
H19A  2    0.344268    0.004744    0.319679    11.00000   -1.20000
H19B  2    0.304953   -0.107170    0.319587    11.00000   -1.20000
AFIX   0
C18   1    0.257752    0.127587    0.129106    11.00000    0.10957    0.04684 =
         0.05505    0.00708    0.01454    0.00876
AFIX  23
H18A  2    0.231410    0.145233    0.025545    11.00000   -1.20000
H18B  2    0.297464    0.165173    0.132751    11.00000   -1.20000
AFIX   0
C20   1    0.270625    0.024211    0.433782    11.00000    0.09141    0.06459 =
         0.04611    0.00039    0.01450    0.00221
AFIX  23
H20A  2    0.229834   -0.010139    0.425330    11.00000   -1.20000
H20B  2    0.294439    0.006321    0.540535    11.00000   -1.20000
AFIX   0
C8    1   -0.159025    0.005957    0.288625    11.00000    0.06948    0.10772 =
         0.09498   -0.00876    0.03715    0.01407
AFIX 137
H8A   2   -0.203410    0.006050    0.279778    11.00000   -1.50000
H8B   2   -0.146337    0.074049    0.240374    11.00000   -1.50000
H8C   2   -0.139629    0.002964    0.401306    11.00000   -1.50000
AFIX   0
C17   1    0.228115    0.169959    0.264423    11.00000    0.09679    0.05204 =
         0.07892   -0.01021    0.00811    0.02675
AFIX  23
H17A  2    0.222991    0.251809    0.255046    11.00000   -1.20000
H17B  2    0.187159    0.136208    0.255521    11.00000   -1.20000
HKLF 4
REM  1 in P2(1)/c
REM R1 =  0.0634 for   2453 Fo > 4sig(Fo)  and  0.1369 for all   4842 data
REM    264 parameters refined using      0 restraints
END
WGHT      0.0578      0.3100
REM Highest difference peak  0.159,  deepest hole -0.233,  1-sigma level  0.043
Q1    1   0.5172  0.4519  0.2226  11.00000  0.05    0.16
Q2    1   0.1920  0.1201 -0.0077  11.00000  0.05    0.15
Q3    1   0.3730  0.7925  0.1596  11.00000  0.05    0.15
Q4    1  -0.0885  0.0780  0.4528  11.00000  0.05    0.13
Q5    1   0.2634  0.1591  0.0164  11.00000  0.05    0.13
Q6    1   0.3397  0.4655  0.4225  11.00000  0.05    0.13
Q7    1  -0.0759 -0.1174 -0.0926  11.00000  0.05    0.13
Q8    1  -0.0803  0.1563  0.2849  11.00000  0.05    0.13
Q9    1   0.1892  0.8451  0.5133  11.00000  0.05    0.13
Q10   1   0.4983  0.4195  0.2775  11.00000  0.05    0.13
Q11   1   0.2423  0.1455 -0.0585  11.00000  0.05    0.13
Q12   1   0.4411  0.6480 -0.0728  11.00000  0.05    0.13
Q13   1   0.0594 -0.1678 -0.1604  11.00000  0.05    0.13
Q14   1   0.3340  0.1600  0.1775  11.00000  0.05    0.13
Q15   1  -0.0428  0.0978  0.2544  11.00000  0.05    0.13
Q16   1   0.1641  0.0824  0.2531  11.00000  0.05    0.13
Q17   1  -0.1975  0.1614  0.3310  11.00000  0.05    0.13
Q18   1   0.4108  0.5686  0.0025  11.00000  0.05    0.13
Q19   1   0.6369  0.8756  0.0785  11.00000  0.05    0.13
Q20   1  -0.0487  0.0868  0.3612  11.00000  0.05    0.12
;
data_global
_journal_date_recd_electronic     2011-06-12
_journal_date_accepted     2011-06-15
_journal_name_full     'Acta Crystallographica, Section E'
_journal_year     2011
_journal_volume     67
_journal_issue      7
_journal_page_first     o1759
_journal_page_last     o1759
_journal_paper_category     QO
_journal_coeditor_code     RZ2614
_publ_contact_author_name     'Liang Zhao'
_publ_contact_author_address
;
Department of Chemical & Environmental Engineering
Anyang Institute of Technology, Anyang 455000, People's Republic of China
;
_publ_contact_author_email     ayitzhao@yahoo.com.cn
_publ_contact_author_fax     '864552045632'
_publ_contact_author_phone     '864552045632'
_publ_section_title
;
Morpholin-4-ium 4-methoxybenzoate 4-methoxybenzoic acid monohydrate
;
loop_
    _publ_author_name
    _publ_author_footnote
    _publ_author_address
    'Li-Ping Feng' .
;
Department of Chemical & Environmental Engineering
Anyang Institute of Technology
Anyang 455000
People's Republic of China
;
    'Liang Zhao' .
;
Department of Chemical & Environmental Engineering
Anyang Institute of Technology
Anyang 455000
People's Republic of China
;
