# Supplementary material for: Morpholin-4-ium 4-meth­oxy­benzoate 4-meth­oxy­benzoic acid monohydrate
Source: Acta Crystallogr Sect E Struct Rep Online. 2011 Jun 22;67(Pt 7):o1759. doi: 10.1107/S1600536811023361 (PMC3151861; doi:10.1107/S1600536811023361)
Supplement: Supplementary file 2 [file e-67-o1759-Isup2.hkl]

# 
# h,k,l, Fc-squared, Fo-squared, sigma(Fo-squared) and status flag 
# 
data_I
_shelx_title ' 1 in P2(1)/c' 
_shelx_refln_list_code          4 
_shelx_F_calc_maximum      219.33 
_exptl_crystal_F_000       872.00 
_reflns_d_resolution_high  0.7700 
 
loop_ 
 _symmetry_equiv_pos_as_xyz 
 'x, y, z' 
 '-x, y+1/2, -z+1/2' 
 '-x, -y, -z' 
 'x, -y-1/2, z-1/2' 
 
_cell_length_a    21.8743 
_cell_length_b    11.7532 
_cell_length_c     8.3618 
_cell_angle_alpha  90.000 
_cell_angle_beta  100.626 
_cell_angle_gamma  90.000 
 
_shelx_F_squared_multiplier     1.000 
 
loop_ 
 _refln_index_h 
 _refln_index_k 
 _refln_index_l 
 _refln_F_squared_calc 
 _refln_F_squared_meas 
 _refln_F_squared_sigma 
 _refln_observed_status 
   4   0   0     6134.81     5220.17     68.00 o 
   5   0   0     4762.38     4219.84    146.62 o 
   6   0   0     3095.10     2680.79     59.13 o 
   7   0   0    10253.46     9220.77    300.62 o 
   8   0   0     2278.80     1925.04     84.84 o 
   9   0   0       56.41       40.55      3.95 o 
  10   0   0     1578.12     1428.19    163.66 o 
  11   0   0     2039.22     1816.86    193.45 o 
  12   0   0      275.67      295.48     13.66 o 
  13   0   0      171.64      207.61     11.25 o 
  14   0   0      522.75      479.25     21.37 o 
  15   0   0       49.49       37.25      6.22 o 
  16   0   0      248.26      224.82     22.62 o 
  17   0   0       17.29       12.81      6.13 o 
  18   0   0        3.57       19.00      6.96 o 
  19   0   0       54.72       41.38     10.05 o 
  20   0   0      105.19      107.16     11.98 o 
  21   0   0       44.33       45.32      8.93 o 
  22   0   0        5.26       -1.71     12.67 o 
  23   0   0        1.53      -11.47     11.47 o 
  24   0   0       43.45       62.58     18.28 o 
  25   0   0       43.62       34.41     16.20 o 
  26   0   0      154.24      207.22     33.22 o 
  27   0   0       84.52      211.47     56.19 o 
   3   1   0      846.46      747.63     10.36 o 
   4   1   0      586.82      571.61     10.95 o 
   5   1   0     5056.96     4645.45     66.98 o 
   6   1   0      408.04      384.51      7.38 o 
   7   1   0       58.45       68.28      7.93 o 
   8   1   0      456.66      442.79     11.17 o 
   9   1   0      154.51      134.05      8.08 o 
  10   1   0     1078.88     1088.20     26.65 o 
  11   1   0     3510.58     3615.20     85.25 o 
  12   1   0      308.37      325.60     11.84 o 
  13   1   0       99.43       99.28      8.02 o 
  14   1   0       85.58       82.55      5.56 o 
  15   1   0      329.56      301.61     13.41 o 
  16   1   0      466.33      484.75     20.59 o 
  17   1   0     1202.44     1136.13     41.27 o 
  18   1   0      407.86      436.05     20.24 o 
  19   1   0      427.26      439.42     21.68 o 
  20   1   0       24.30       25.02      8.41 o 
  21   1   0        0.63       12.05      5.57 o 
  22   1   0        1.65        6.12      5.72 o 
  23   1   0        5.95       -0.13      9.53 o 
  24   1   0       15.94       27.25      9.83 o 
  25   1   0       17.50       22.91     10.47 o 
  26   1   0        7.72        8.79      8.95 o 
  27   1   0        1.95        0.94      9.32 o 
   0   2   0     2883.21     2556.11     55.14 o 
   1   2   0        3.92        7.04      1.17 o 
   2   2   0      525.79      428.52     14.96 o 
   3   2   0      500.50      465.76      8.27 o 
   4   2   0       15.68       13.54      3.30 o 
   5   2   0     2571.90     2458.16     38.62 o 
   6   2   0     9204.46     9420.70    157.37 o 
   7   2   0      594.89      561.14     11.61 o 
   8   2   0       81.20       97.62      4.71 o 
   9   2   0     3626.77     3578.46     70.22 o 
  10   2   0     2960.38     2987.19     61.86 o 
  11   2   0       50.38       29.91      3.15 o 
  12   2   0        0.01        0.11      3.03 o 
  13   2   0      550.75      605.82     23.39 o 
  14   2   0      108.32      122.53      6.72 o 
  15   2   0        8.40       10.55      6.51 o 
  16   2   0      220.47      238.57     11.83 o 
  17   2   0     2255.69     2333.89     69.84 o 
  18   2   0       41.81       44.79      6.42 o 
  19   2   0      196.54      188.87     11.23 o 
  20   2   0       62.75       58.62      8.09 o 
  21   2   0       27.73       54.44      8.10 o 
  22   2   0        0.71       -3.54      5.11 o 
  23   2   0       22.56       27.88     10.97 o 
  24   2   0        9.81        4.89      8.65 o 
  25   2   0        5.44        1.99      7.10 o 
  26   2   0        4.13        0.78      9.61 o 
  27   2   0        0.01        3.78     11.17 o 
   1   3   0      887.64      894.27     16.13 o 
   2   3   0     2283.32     2233.54     59.33 o 
   3   3   0     1948.44     1946.82     32.99 o 
   4   3   0     1070.07     1104.40     66.99 o 
   5   3   0     3361.42     3218.89     68.89 o 
   6   3   0     2174.34     2154.13     40.22 o 
   7   3   0     2837.37     2737.00     51.66 o 
   8   3   0      650.59      712.98     16.29 o 
   9   3   0      164.96      146.65      5.97 o 
  10   3   0      161.01      189.25      7.06 o 
  11   3   0       15.54       27.10      6.47 o 
  12   3   0       48.64       68.11      5.41 o 
  13   3   0        0.16       10.33      8.71 o 
  14   3   0        1.83        0.89      3.22 o 
  15   3   0       38.91       58.83     11.26 o 
  16   3   0       57.51       50.68      5.39 o 
  17   3   0      214.34      197.37     10.78 o 
  18   3   0       30.26       34.90      8.06 o 
  19   3   0      162.91      167.04     12.99 o 
  20   3   0        5.75        8.94      6.98 o 
  21   3   0       89.56       83.40     10.83 o 
  22   3   0       26.95       31.14     10.80 o 
  23   3   0        1.10        4.79      6.12 o 
  24   3   0       11.61        5.30      8.94 o 
  25   3   0        0.04       -3.19      8.82 o 
  26   3   0        2.34       -6.38     10.58 o 
  27   3   0       13.41        7.72      9.03 o 
   0   4   0     1001.99      892.73     37.96 o 
   1   4   0      187.90      188.48      5.47 o 
   2   4   0      273.83      284.26     15.31 o 
   3   4   0      120.10      124.23      4.84 o 
   4   4   0     1333.65     1367.66     25.34 o 
   5   4   0       62.50       53.11      6.54 o 
   6   4   0      597.89      658.12     18.72 o 
   7   4   0      110.55      120.42      6.23 o 
   8   4   0       98.19      100.40      5.30 o 
   9   4   0      458.85      523.69     14.23 o 
  10   4   0        6.62       13.34      2.95 o 
  11   4   0       34.92       56.39      4.82 o 
  12   4   0      218.94      203.47     12.86 o 
  13   4   0       67.75       74.11      6.38 o 
  14   4   0       60.06       76.82      6.48 o 
  15   4   0       18.79       27.47      6.05 o 
  16   4   0        4.87        5.51      4.67 o 
  17   4   0      153.76      135.43     10.16 o 
  18   4   0       78.32       76.79      7.90 o 
  19   4   0        7.57        2.23      5.21 o 
  20   4   0       78.53       75.17      9.31 o 
  21   4   0       77.35       88.55     11.83 o 
  22   4   0        6.00       38.12     13.94 o 
  23   4   0       68.00       66.44     15.83 o 
  24   4   0        1.69        5.73      8.15 o 
  25   4   0        7.04        5.18     11.47 o 
  26   4   0       28.24       32.35     16.88 o 
   1   5   0     4953.15     4914.28     91.46 o 
   2   5   0        1.76       -0.26      2.24 o 
   3   5   0      526.87      555.00     12.94 o 
   4   5   0      859.76      892.79     18.88 o 
   5   5   0      370.07      376.61     10.24 o 
   6   5   0      222.67      238.40      8.83 o 
   7   5   0       98.55       84.43      5.52 o 
   8   5   0      507.05      563.84     18.19 o 
   9   5   0     1073.07     1157.83     34.42 o 
  10   5   0      328.58      313.18     11.14 o 
  11   5   0      462.03      490.09     16.55 o 
  12   5   0        5.67        4.43      3.54 o 
  13   5   0       64.39       69.53      6.33 o 
  14   5   0       52.30       57.34      5.77 o 
  15   5   0       19.26       17.87      4.33 o 
  16   5   0       23.15       24.87      5.07 o 
  17   5   0       84.96       95.17     10.54 o 
  18   5   0       23.92       32.02      8.08 o 
  19   5   0      142.12      150.47     15.38 o 
  20   5   0        1.00        9.44      6.11 o 
  21   5   0        2.02        0.05      5.34 o 
  22   5   0        0.64        5.25      6.81 o 
  23   5   0        2.81       -6.17      6.74 o 
  24   5   0        0.69       -3.38      9.11 o 
  25   5   0       21.23        4.07     11.18 o 
  26   5   0        3.64       -5.73     12.70 o 
   0   6   0     1133.31     1134.06     32.66 o 
   1   6   0      453.02      484.61     13.47 o 
   2   6   0      545.78      573.19     27.98 o 
   3   6   0     1876.18     1933.58     40.09 o 
   4   6   0     3448.13     3706.67     80.25 o 
   5   6   0      202.81      205.51      8.41 o 
   6   6   0      198.84      212.05      7.94 o 
   7   6   0      245.59      278.97     13.65 o 
   8   6   0      623.22      684.75     21.65 o 
   9   6   0      551.24      553.07     19.84 o 
  10   6   0       80.19       90.01      8.52 o 
  11   6   0      351.50      348.88     23.01 o 
  12   6   0       10.50        5.34      4.65 o 
  13   6   0      107.04      109.29      8.17 o 
  14   6   0       76.11       83.73      8.19 o 
  15   6   0       21.14       38.65      5.69 o 
  16   6   0        0.00       -4.19      4.19 o 
  17   6   0        0.90       -5.26      5.26 o 
  18   6   0       13.19       24.18      7.20 o 
  19   6   0       86.78       84.52     10.50 o 
  20   6   0        0.12       -2.98      5.79 o 
  21   6   0       74.75       87.97     18.22 o 
  22   6   0        3.51       17.29      9.02 o 
  23   6   0        0.95        0.33     14.53 o 
  24   6   0        2.54        2.25      8.43 o 
  25   6   0       11.07       -4.65     13.52 o 
   1   7   0       22.89       18.35      2.27 o 
   2   7   0      355.53      338.44      9.73 o 
   3   7   0      166.85      169.65      6.74 o 
   4   7   0       31.35       50.54      3.92 o 
   5   7   0       48.47       41.30      4.19 o 
   6   7   0     1546.47     1544.70     38.95 o 
   7   7   0      678.71      683.71     20.57 o 
   8   7   0       17.06       16.32      3.93 o 
   9   7   0      110.76      115.71      8.75 o 
  10   7   0       11.55       32.90      6.44 o 
  11   7   0        0.20        3.92      4.07 o 
  12   7   0        0.06       -2.80      4.16 o 
  13   7   0       42.04       50.40      6.11 o 
  14   7   0      148.89      171.94     12.32 o 
  15   7   0       29.73       26.37      6.98 o 
  16   7   0       50.35       51.11      7.08 o 
  17   7   0      220.42      227.06     16.26 o 
  18   7   0        1.39        4.55      6.61 o 
  19   7   0      104.98      112.55     12.60 o 
  20   7   0        7.99        4.64      6.17 o 
  21   7   0        6.41       16.60      7.65 o 
  22   7   0        7.71        9.10     11.15 o 
  23   7   0        2.23       -7.60     10.22 o 
  24   7   0        7.35       27.49     17.92 o 
   0   8   0     1004.76      990.88     40.78 o 
   1   8   0        3.99       -2.71      3.63 o 
   2   8   0      339.57      373.70     11.20 o 
   3   8   0        0.22       -0.94      4.04 o 
   4   8   0      230.63      241.45      9.60 o 
   5   8   0       56.79       61.77      4.84 o 
   6   8   0      460.06      454.20     16.04 o 
   7   8   0       10.99       15.30      6.88 o 
   8   8   0      148.82      149.56      9.34 o 
   9   8   0        2.26        9.09      3.84 o 
  10   8   0       35.21       40.77      9.80 o 
  11   8   0       28.59       50.94      6.61 o 
  12   8   0       20.19       22.24      6.89 o 
  13   8   0      547.49      472.28     24.25 o 
  14   8   0      143.35      140.50     11.01 o 
  15   8   0       79.35       81.56      8.41 o 
  16   8   0        1.84       -0.23      5.09 o 
  17   8   0       88.13       94.06     11.46 o 
  18   8   0       97.78       82.07     11.66 o 
  19   8   0        8.66       28.95      9.14 o 
  20   8   0        8.74        9.23      8.88 o 
  21   8   0        0.12        4.09      8.32 o 
  22   8   0        3.45       10.36      9.90 o 
  23   8   0       44.67       52.48     16.56 o 
   1   9   0        3.35        2.37      2.40 o 
   2   9   0      329.25      335.57     11.41 o 
   3   9   0      295.78      280.34     14.62 o 
   4   9   0      179.35      169.23     12.75 o 
   5   9   0       64.84       68.83      6.09 o 
   6   9   0       59.60       67.32      5.50 o 
   7   9   0       37.30       50.05      5.59 o 
   8   9   0      203.53      181.90     13.53 o 
   9   9   0       13.61       17.10      4.64 o 
  10   9   0      182.98      163.11     10.34 o 
  11   9   0       13.84       25.53     11.32 o 
  12   9   0        9.51        7.80      4.82 o 
  13   9   0       34.37       30.38      6.34 o 
  14   9   0      197.39      218.99     16.69 o 
  15   9   0        8.47        9.91      5.52 o 
  16   9   0        7.96        7.61      6.66 o 
  17   9   0        0.66       13.07      8.03 o 
  18   9   0       62.55       61.50     11.45 o 
  19   9   0       10.95       23.04     18.28 o 
  20   9   0        4.39        1.54     10.07 o 
  21   9   0        7.68       35.57     16.12 o 
  22   9   0        7.83       29.37     18.85 o 
   0  10   0       87.08       81.06     16.23 o 
   1  10   0        7.74        3.17      6.33 o 
   2  10   0       54.52       73.88     10.61 o 
   3  10   0       66.51       78.16     13.39 o 
   4  10   0       85.17       86.80      8.25 o 
   5  10   0       35.95       40.65      5.97 o 
   6  10   0        4.85        1.54      2.93 o 
   7  10   0       65.90       68.69      6.85 o 
   8  10   0       55.59       70.94      8.04 o 
   9  10   0       41.92       50.14      6.47 o 
  10  10   0        0.06        8.26      4.64 o 
  11  10   0       10.56        7.48      4.59 o 
  12  10   0       93.75       82.97      9.34 o 
  13  10   0       48.02       37.87      9.20 o 
  14  10   0        8.22        4.85      5.07 o 
  15  10   0      209.70      178.47     15.80 o 
  16  10   0        4.52       10.74      7.70 o 
  17  10   0       21.57       10.84      9.00 o 
  18  10   0       12.34       15.67     13.25 o 
  19  10   0        4.54       10.15     11.21 o 
  20  10   0        0.80        6.52     12.57 o 
  21  10   0        0.98       13.01     14.76 o 
   1  11   0        1.55       15.30     12.34 o 
   2  11   0      197.56      213.81     19.11 o 
   3  11   0        3.14       -0.03      4.50 o 
   4  11   0        3.16       -0.46      4.95 o 
   5  11   0       26.19       38.20     10.92 o 
   6  11   0        1.04       15.43      7.29 o 
   7  11   0       34.81       43.16     10.39 o 
   8  11   0       17.67       11.05      6.27 o 
   9  11   0       20.26        9.06      6.75 o 
  10  11   0        1.88       -4.73      7.63 o 
  11  11   0       20.32       23.32      8.14 o 
  12  11   0        9.28       32.97     13.66 o 
  13  11   0        5.30       14.93      8.41 o 
  14  11   0        0.49       -8.46     12.01 o 
  15  11   0        2.13       -4.28     12.77 o 
  16  11   0        0.48        5.10     11.71 o 
  17  11   0       55.78       51.71     19.34 o 
  18  11   0       28.08       -0.80     10.24 o 
  19  11   0       22.40       17.27     16.12 o 
   0  12   0      247.04      285.31     35.12 o 
   1  12   0       80.11      123.08     15.45 o 
   2  12   0      456.35      494.12     34.93 o 
   3  12   0        8.67       27.07     10.21 o 
   4  12   0       54.15       70.14     19.22 o 
   5  12   0        4.12       25.04     11.50 o 
   6  12   0       11.27       15.46      7.98 o 
   7  12   0        2.04        2.77      6.89 o 
   8  12   0        0.05       -2.83      6.41 o 
   9  12   0        1.89        1.70      7.20 o 
  10  12   0        3.04       -1.13      6.46 o 
  11  12   0        0.42        0.32      7.39 o 
  12  12   0        8.60        1.17      7.95 o 
  13  12   0       74.24       48.14     13.97 o 
  14  12   0        8.98        7.24      9.60 o 
  15  12   0        4.98       -9.39     13.08 o 
  16  12   0        9.91       -6.95     12.67 o 
  17  12   0        0.17       -3.02     12.43 o 
   1  13   0        8.94       22.05     10.23 o 
   2  13   0      181.70      176.83     21.07 o 
   3  13   0       25.42       24.87     10.48 o 
   4  13   0       10.35        9.25      9.50 o 
   5  13   0        0.77       -8.91      8.91 o 
   6  13   0       17.43       -0.27      6.63 o 
   7  13   0        2.66       14.74     11.68 o 
   8  13   0        1.84        1.42      7.81 o 
   9  13   0       16.99        9.34      9.88 o 
  10  13   0        0.08       23.33     15.97 o 
  11  13   0        0.05        1.46      8.05 o 
  12  13   0        0.55       14.51     10.52 o 
  13  13   0        2.77       15.03     16.66 o 
  14  13   0        0.09      -18.28     24.93 o 
   0  14   0       43.10       38.05     17.85 o 
   1  14   0       33.27       48.86     13.10 o 
   2  14   0        8.88       -3.46      7.79 o 
   3  14   0        7.80        2.87      8.11 o 
   4  14   0        0.15       10.32      8.92 o 
   5  14   0        0.21        7.18      9.43 o 
   6  14   0        2.17       11.75      9.45 o 
   7  14   0       31.18       23.42     11.36 o 
   8  14   0       16.19       14.41     11.05 o 
   9  14   0        1.09       -0.60      8.57 o 
  10  14   0        2.77      -12.94     15.23 o 
  11  14   0       23.73       23.50     19.86 o 
   1  15   0        5.31       13.89     10.94 o 
   2  15   0        6.66        5.51      9.64 o 
   3  15   0        0.96        2.64      9.44 o 
   4  15   0        0.01        3.65      9.25 o 
   5  15   0        0.66        3.27      8.07 o 
 -28   1   1        1.23       38.97     22.54 o 
 -27   1   1       14.03       24.09     18.85 o 
 -26   1   1        3.94       11.81     10.72 o 
 -25   1   1       38.34       43.87     11.66 o 
 -24   1   1        2.99       -6.16      7.13 o 
 -23   1   1       20.88       11.49      5.78 o 
 -22   1   1        6.99       -0.92      7.31 o 
 -21   1   1        6.78       14.63      5.91 o 
 -20   1   1       82.07       77.00     12.23 o 
 -19   1   1       16.71       23.10      5.15 o 
 -18   1   1      380.78      358.78     15.63 o 
 -17   1   1      145.99      160.70      9.30 o 
 -16   1   1      406.88      423.34     16.23 o 
 -15   1   1       96.26       90.25      7.46 o 
 -14   1   1       85.73       88.24      5.68 o 
 -13   1   1       62.32       81.20      5.00 o 
 -12   1   1      362.63      394.58     11.75 o 
 -11   1   1      443.66      445.14     12.29 o 
 -10   1   1      864.32      913.21     20.06 o 
  -9   1   1     1955.44     2012.49     38.59 o 
  -8   1   1      832.88      720.31     13.81 o 
  -7   1   1     3029.09     2859.14     46.08 o 
  -6   1   1       53.19       77.28      2.70 o 
  -5   1   1     2519.17     2316.10     47.40 o 
  -4   1   1      279.33      326.30      3.59 o 
  -3   1   1     5092.38     4417.21     58.88 o 
  -2   1   1        0.16        1.25      0.70 o 
  -1   1   1     5900.40     4994.45     56.63 o 
   0   1   1     1828.53     1736.59     25.16 o 
   1   1   1     2597.35     2518.22     42.97 o 
   2   1   1       56.64       78.23      1.38 o 
   3   1   1    15623.94    14595.35     93.05 o 
   4   1   1     4786.32     4680.98     82.54 o 
   5   1   1     5411.93     4723.06     84.60 o 
   6   1   1     1967.50     1876.71     35.61 o 
   7   1   1        6.74        2.82      1.66 o 
   8   1   1        0.75        0.75      1.37 o 
   9   1   1        2.35        1.08      2.30 o 
  10   1   1      354.20      365.48      9.42 o 
  11   1   1      336.77      303.39      8.16 o 
  12   1   1      259.19      268.59     10.62 o 
  13   1   1        4.86        9.92      5.02 o 
  14   1   1       17.28       18.60      2.95 o 
  15   1   1      118.64      126.57      7.98 o 
  16   1   1        2.15        3.11      2.90 o 
  17   1   1      158.26      131.13      9.02 o 
  18   1   1      331.35      302.29     15.83 o 
  19   1   1      166.81      167.86     13.61 o 
  20   1   1       11.40       39.42     10.36 o 
  21   1   1        1.02        9.19      8.23 o 
  22   1   1        0.00        4.71      6.72 o 
  23   1   1       28.30       37.77     11.63 o 
  24   1   1       15.59        5.99      9.55 o 
  25   1   1        5.24        5.17      8.19 o 
  26   1   1       19.13       39.67     13.24 o 
  27   1   1        5.64        5.78     20.56 o 
 -28   2   1       35.60       52.95     42.58 o 
 -27   2   1        2.31        9.66     21.08 o 
 -26   2   1       10.92        7.85     10.15 o 
 -25   2   1       14.17       17.84     12.13 o 
 -24   2   1        1.68       -1.57      6.21 o 
 -23   2   1       18.63       15.19      6.88 o 
 -22   2   1       34.28       28.00      7.25 o 
 -21   2   1       11.96       11.66      5.23 o 
 -20   2   1       15.97       22.01      8.83 o 
 -19   2   1        4.58        7.99      5.16 o 
 -18   2   1       16.96       25.70      7.04 o 
 -17   2   1       84.72       80.92      8.18 o 
 -16   2   1      168.15      172.92     10.68 o 
 -15   2   1        0.85       -1.54      3.69 o 
 -14   2   1      234.07      201.68      9.77 o 
 -13   2   1      403.89      394.48     15.82 o 
 -12   2   1     2667.64     2734.06     62.65 o 
 -11   2   1       19.42       21.09      3.05 o 
 -10   2   1     2249.42     2427.16     49.95 o 
  -9   2   1      118.89      120.41      4.63 o 
  -8   2   1       20.60       31.07      2.20 o 
  -7   2   1      198.98      173.23      5.64 o 
  -6   2   1     2348.85     2465.96     47.60 o 
  -5   2   1      201.47      165.21      3.57 o 
  -4   2   1     3339.65     3161.76     53.10 o 
  -3   2   1      941.90      951.65     15.39 o 
  -2   2   1     5541.10     5498.15     58.61 o 
  -1   2   1    13011.23    12055.04    127.99 o 
   0   2   1     3100.17     3053.13     65.10 o 
   1   2   1    48106.46    40750.84    451.36 o 
   2   2   1      977.65      843.48     22.50 o 
   3   2   1       90.87       64.71      3.49 o 
   4   2   1     3803.18     3548.56     44.55 o 
   5   2   1       70.59       73.13      3.94 o 
   6   2   1        9.33        8.92      1.16 o 
   7   2   1       37.49       45.25      3.07 o 
   8   2   1       10.69       15.31      2.28 o 
   9   2   1      250.10      278.72     10.74 o 
  10   2   1        0.31        1.88      1.69 o 
  11   2   1       85.20       70.68      4.57 o 
  12   2   1       57.18       53.93      5.00 o 
  13   2   1      190.71      195.97      8.49 o 
  14   2   1       20.88       11.89      6.26 o 
  15   2   1        3.76        1.60      3.40 o 
  16   2   1      294.91      278.26     19.75 o 
  17   2   1      252.64      252.36     16.78 o 
  18   2   1      809.71      723.86     32.27 o 
  19   2   1       49.54       58.52      9.31 o 
  20   2   1      226.97      186.05     13.26 o 
  21   2   1      183.83      178.56     17.61 o 
  22   2   1        0.00       15.65      9.92 o 
  23   2   1        2.60       -0.15     12.13 o 
  24   2   1        0.22        5.79      7.68 o 
  25   2   1        7.94        6.46     11.38 o 
  26   2   1        0.05        3.63      9.28 o 
  27   2   1        3.87       11.80     20.53 o 
 -27   3   1        6.62       17.27     18.51 o 
 -26   3   1       14.37        8.06     12.32 o 
 -25   3   1       16.41       30.95     13.28 o 
 -24   3   1       39.65       57.81     17.64 o 
 -23   3   1        7.73       11.43      6.56 o 
 -22   3   1        8.65        0.89      5.08 o 
 -21   3   1        0.36        8.24      4.74 o 
 -20   3   1       11.77       15.38     12.23 o 
 -19   3   1       76.32       86.90      8.16 o 
 -18   3   1      194.56      180.48     11.90 o 
 -17   3   1       12.52       23.81      9.93 o 
 -16   3   1       15.16       15.80      9.72 o 
 -15   3   1      449.57      401.90     17.23 o 
 -14   3   1        2.05        6.41      3.13 o 
 -13   3   1      444.05      355.48     22.62 o 
 -12   3   1       52.06       57.17      4.31 o 
 -11   3   1      670.60      659.26     17.41 o 
 -10   3   1     1554.81     1662.82     36.74 o 
  -9   3   1      864.23      883.51     20.56 o 
  -8   3   1      319.89      353.37      9.26 o 
  -7   3   1       98.35       90.72      3.52 o 
  -6   3   1     1192.49     1292.22     23.61 o 
  -5   3   1      141.39      140.26      4.44 o 
  -4   3   1     2947.57     2877.58     46.17 o 
  -3   3   1      647.49      620.74     11.75 o 
  -2   3   1     1473.60     1419.81     45.82 o 
  -1   3   1     9070.50     8261.57    357.80 o 
   0   3   1      124.96      144.97      9.60 o 
   1   3   1    14209.65    13035.91    147.39 o 
   2   3   1     3505.27     3283.85     46.03 o 
   3   3   1      230.93      237.59     10.60 o 
   4   3   1     1899.81     1941.75     32.41 o 
   5   3   1     1077.23     1129.44     22.24 o 
   6   3   1      243.09      243.50      6.66 o 
   7   3   1      463.59      512.18     11.69 o 
   8   3   1     1086.04     1118.92     22.35 o 
   9   3   1      959.56     1064.20     22.67 o 
  10   3   1       24.07       23.84      2.92 o 
  11   3   1      289.00      259.05      8.41 o 
  12   3   1      830.35      818.51     20.78 o 
  13   3   1      151.89      153.82      9.31 o 
  14   3   1       56.59       67.49      9.32 o 
  15   3   1        7.36        9.16      4.69 o 
  16   3   1      241.25      235.17     13.70 o 
  17   3   1      435.27      418.57     21.87 o 
  18   3   1      571.42      511.79     25.95 o 
  19   3   1       44.27       39.78     14.56 o 
  20   3   1      192.31      165.57     17.97 o 
  21   3   1        1.69       -5.85      5.85 o 
  22   3   1       10.00       23.50      9.36 o 
  23   3   1        0.00        5.31      7.68 o 
  24   3   1       22.69       15.14      9.46 o 
  25   3   1        2.23       35.99     19.77 o 
  26   3   1        2.36       -8.40     13.81 o 
 -27   4   1       20.19       43.27     20.17 o 
 -26   4   1        0.98       13.39     12.64 o 
 -25   4   1       25.91       22.48     10.13 o 
 -24   4   1        5.27       19.36     10.27 o 
 -23   4   1        3.13        0.75      6.75 o 
 -22   4   1        4.27       12.53      6.53 o 
 -21   4   1        0.42       -0.50      4.55 o 
 -20   4   1       29.01       29.15      6.37 o 
 -19   4   1        2.85       -4.00      4.50 o 
 -18   4   1     1376.26     1363.68     46.20 o 
 -17   4   1        2.51       -4.13      4.13 o 
 -16   4   1      771.89      753.85     29.66 o 
 -15   4   1      279.54      270.76     13.65 o 
 -14   4   1       55.55       46.85      7.71 o 
 -13   4   1      594.94      575.53     22.09 o 
 -12   4   1      211.63      235.74      9.86 o 
 -11   4   1      217.71      241.35     16.66 o 
 -10   4   1      125.47      145.93      6.83 o 
  -9   4   1      579.20      524.24     13.83 o 
  -8   4   1        8.64       14.07      3.78 o 
  -7   4   1      239.67      215.65      6.98 o 
  -6   4   1      175.23      163.93      5.67 o 
  -5   4   1       17.31       20.66      2.23 o 
  -4   4   1       13.92       17.42      2.20 o 
  -3   4   1      141.68      153.31      4.57 o 
  -2   4   1      631.07      631.90     11.39 o 
  -1   4   1      667.33      635.42     11.64 o 
   0   4   1     3051.83     3137.08     71.48 o 
   1   4   1     1436.54     1425.61     21.23 o 
   2   4   1     3612.26     3544.19    155.65 o 
   3   4   1      408.74      442.84     24.37 o 
   4   4   1        6.38       13.22      3.76 o 
   5   4   1       59.40       61.63      5.63 o 
   6   4   1       85.02       81.46      3.98 o 
   7   4   1     4994.30     5267.47    116.00 o 
   8   4   1       79.26       80.79      4.15 o 
   9   4   1       78.57      106.85      5.98 o 
  10   4   1       66.84       60.52      7.12 o 
  11   4   1     1007.03      975.67     24.40 o 
  12   4   1      571.30      538.56     16.18 o 
  13   4   1      336.81      315.46     11.49 o 
  14   4   1        3.63        4.13      4.06 o 
  15   4   1        3.57       15.33      5.75 o 
  16   4   1        3.12        7.52      9.76 o 
  17   4   1       25.13       25.83      7.56 o 
  18   4   1      209.17      192.15     13.72 o 
  19   4   1       24.30       48.15      8.76 o 
  20   4   1        0.25       -5.78      5.78 o 
  21   4   1        9.24       14.23      7.60 o 
  22   4   1       10.79       14.75      7.67 o 
  23   4   1       18.85       10.05     10.02 o 
  24   4   1        0.60       15.49     10.73 o 
  25   4   1        5.06        8.82     10.59 o 
  26   4   1        0.24        4.67     13.49 o 
 -26   5   1        1.09        3.02     10.92 o 
 -25   5   1        0.03        0.10      8.02 o 
 -24   5   1        0.27       -4.41      8.01 o 
 -23   5   1       25.29       38.58     12.12 o 
 -22   5   1       65.93       90.44     17.05 o 
 -21   5   1       45.00       43.74      8.42 o 
 -20   5   1       35.58       39.16      6.81 o 
 -19   5   1        0.21        3.98      4.30 o 
 -18   5   1      545.76      529.53     31.57 o 
 -17   5   1        1.14       -4.33      4.33 o 
 -16   5   1     1268.17     1190.46     53.57 o 
 -15   5   1       29.25       25.22     10.26 o 
 -14   5   1        1.47       12.25      5.78 o 
 -13   5   1       20.14       29.43      9.37 o 
 -12   5   1       19.65       20.90      4.25 o 
 -11   5   1       35.94       43.59      4.33 o 
 -10   5   1        5.15        2.71      2.70 o 
  -9   5   1      244.88      231.97      8.90 o 
  -8   5   1       13.19       13.35      3.07 o 
  -7   5   1     1759.36     1834.14     41.53 o 
  -6   5   1       67.09       77.87      4.15 o 
  -5   5   1      771.56      856.40     19.18 o 
  -4   5   1     1513.14     1380.73     49.83 o 
  -3   5   1      138.27      132.50      7.26 o 
  -2   5   1       56.78       71.81      4.97 o 
  -1   5   1      448.28      461.71     19.15 o 
   0   5   1        0.01       -1.97      1.97 o 
   1   5   1       55.97       52.33      3.02 o 
   2   5   1       12.27       21.30      3.18 o 
   3   5   1     1055.62     1084.69     52.43 o 
   4   5   1        2.19        7.99      2.39 o 
   5   5   1      148.17      163.44      6.48 o 
   6   5   1        9.90       10.75      2.80 o 
   7   5   1      932.68     1037.81     24.76 o 
   8   5   1      290.60      328.03     11.40 o 
   9   5   1      134.71      146.11      6.84 o 
  10   5   1      113.90      127.42      6.40 o 
  11   5   1      111.35      121.16      9.05 o 
  12   5   1       14.70       14.28      5.49 o 
  13   5   1       15.60        8.83      4.05 o 
  14   5   1      139.12      138.77     14.48 o 
  15   5   1       51.60       59.92      8.66 o 
  16   5   1       19.58       15.24     10.22 o 
  17   5   1        0.71        3.72      5.84 o 
  18   5   1       25.51       46.82      8.69 o 
  19   5   1        2.05       -1.28      4.96 o 
  20   5   1        1.42       24.94     13.61 o 
  21   5   1        7.68        6.25      6.38 o 
  22   5   1        0.45        0.02      6.06 o 
  23   5   1        0.27       -9.65      9.65 o 
  24   5   1       49.65       43.34     18.27 o 
  25   5   1       22.55       19.82     14.16 o 
 -26   6   1        8.95        7.74     12.03 o 
 -25   6   1        0.21        7.83     10.84 o 
 -24   6   1       15.11        3.72      8.44 o 
 -23   6   1       39.97       41.38     13.33 o 
 -22   6   1       65.31       76.13     17.27 o 
 -21   6   1       22.57       13.81      8.55 o 
 -20   6   1        3.09        5.49      5.15 o 
 -19   6   1        0.68       -0.52      3.59 o 
 -18   6   1       73.75       87.29     10.41 o 
 -17   6   1        1.11        7.57      6.87 o 
 -16   6   1        0.71        4.77      5.90 o 
 -15   6   1        3.57        0.19      5.43 o 
 -14   6   1       12.09       10.56      4.41 o 
 -13   6   1        0.00        4.85      5.44 o 
 -12   6   1       10.26       17.40      7.98 o 
 -11   6   1        0.36       -1.75      3.25 o 
 -10   6   1       42.35       53.80      5.36 o 
  -9   6   1       43.59       48.93      5.09 o 
  -8   6   1      140.51      143.15      8.76 o 
  -7   6   1      856.81      882.76     23.17 o 
  -6   6   1       18.36       22.02      3.60 o 
  -5   6   1     2423.04     2391.66    121.04 o 
  -4   6   1       32.20       32.07      3.61 o 
  -3   6   1     1566.00     1808.46     40.23 o 
  -2   6   1      106.24      107.54      4.46 o 
  -1   6   1        4.36        8.76      2.34 o 
   0   6   1      238.97      262.45     12.29 o 
   1   6   1      377.95      377.09     20.75 o 
   2   6   1        3.79        6.89      2.46 o 
   3   6   1       21.14       23.92      4.19 o 
   4   6   1      164.94      172.97      6.22 o 
   5   6   1       44.61       44.82      3.42 o 
   6   6   1        0.07        3.52      2.87 o 
   7   6   1        5.43        7.86      4.69 o 
   8   6   1        8.24       20.05      3.62 o 
   9   6   1        3.91       10.93      5.62 o 
  10   6   1       67.83       81.24      6.48 o 
  11   6   1       83.32       89.99      6.68 o 
  12   6   1       13.57       23.21      7.50 o 
  13   6   1       48.20       55.83      7.59 o 
  14   6   1        9.95       12.14      5.59 o 
  15   6   1        4.90        8.05      6.36 o 
  16   6   1       14.58       27.26      7.31 o 
  17   6   1        1.60       -2.32      5.50 o 
  18   6   1        1.18        3.19      4.95 o 
  19   6   1        6.24        2.66      5.65 o 
  20   6   1       29.42       19.23      9.35 o 
  21   6   1       13.10        8.94      8.88 o 
  22   6   1       58.76       47.94     13.83 o 
  23   6   1        2.42        6.29      9.10 o 
  24   6   1       55.45       62.60     20.40 o 
  25   6   1        1.90       -7.94     13.82 o 
 -25   7   1        8.64        3.11      9.51 o 
 -24   7   1       48.08       89.33     17.91 o 
 -23   7   1        2.00        8.06      8.46 o 
 -22   7   1        2.53       14.58     10.45 o 
 -21   7   1       11.28        7.07      7.92 o 
 -20   7   1       14.56        6.71      7.78 o 
 -19   7   1       13.99       18.58      9.45 o 
 -18   7   1       51.69       62.53      8.76 o 
 -17   7   1        7.03        0.39      4.47 o 
 -16   7   1       90.56       78.54     12.91 o 
 -15   7   1        1.35       12.98      5.05 o 
 -14   7   1      510.70      512.20     22.07 o 
 -13   7   1        8.99       18.88      8.29 o 
 -12   7   1       22.18       19.64      7.02 o 
 -11   7   1        1.46        6.04      3.71 o 
 -10   7   1        9.96       19.56      7.73 o 
  -9   7   1       12.89       14.79      3.91 o 
  -8   7   1      234.71      229.10     10.38 o 
  -7   7   1      434.39      412.16     14.51 o 
  -6   7   1      323.92      350.67     13.76 o 
  -5   7   1     1278.62     1274.19     35.49 o 
  -4   7   1       64.41       68.01      5.95 o 
  -3   7   1       15.77       20.91      3.30 o 
  -2   7   1       12.61       17.61      3.79 o 
  -1   7   1      144.32      168.83      5.78 o 
   0   7   1      362.59      330.32     12.46 o 
   1   7   1     1520.96     1508.19     57.18 o 
   2   7   1      217.00      201.54     10.31 o 
   3   7   1      112.32      108.89      5.19 o 
   4   7   1       49.49       61.48      4.48 o 
   5   7   1      657.66      674.05     22.68 o 
   6   7   1        0.15        4.08      2.45 o 
   7   7   1       19.79       18.28      4.53 o 
   8   7   1      131.77      167.04      9.75 o 
   9   7   1        1.55        6.51      3.52 o 
  10   7   1       42.94       55.33      5.73 o 
  11   7   1       10.62       22.89      4.84 o 
  12   7   1      139.72      147.20      9.02 o 
  13   7   1       52.21       44.76      7.24 o 
  14   7   1       18.73       23.90      6.48 o 
  15   7   1        0.20        5.95      7.02 o 
  16   7   1       89.02      115.07     12.65 o 
  17   7   1        2.83        6.57      5.85 o 
  18   7   1        0.28       -7.10      7.10 o 
  19   7   1        1.85        0.60      4.51 o 
  20   7   1       30.98       15.53      8.16 o 
  21   7   1        1.03       -1.42      7.21 o 
  22   7   1        8.54        2.95      7.18 o 
  23   7   1        9.41       32.38     17.01 o 
  24   7   1        0.78       33.89     17.80 o 
 -24   8   1       14.51       38.16     23.22 o 
 -23   8   1        3.68       14.20     11.65 o 
 -22   8   1       32.54       20.97     11.17 o 
 -21   8   1        0.21       17.01     10.48 o 
 -20   8   1        2.69       16.11     10.21 o 
 -19   8   1        1.52        6.00      8.62 o 
 -18   8   1       20.21       11.81      6.13 o 
 -17   8   1       92.32       99.69     15.07 o 
 -16   8   1      275.96      258.22     15.91 o 
 -15   8   1       58.34       67.02      8.26 o 
 -14   8   1      277.50      282.27     17.51 o 
 -13   8   1       75.32       76.07      7.99 o 
 -12   8   1      150.39      138.68      9.75 o 
 -11   8   1        3.00       -0.79      3.44 o 
 -10   8   1      269.11      264.67     13.23 o 
  -9   8   1       20.61       27.54      5.16 o 
  -8   8   1       40.65       36.75      5.01 o 
  -7   8   1       66.31       68.35      7.83 o 
  -6   8   1       16.20       14.56      4.68 o 
  -5   8   1       38.79       48.60      4.97 o 
  -4   8   1      182.29      189.12      8.24 o 
  -3   8   1      705.17      653.09     17.86 o 
  -2   8   1      203.86      211.54     11.00 o 
  -1   8   1       30.78       39.76      7.14 o 
   0   8   1      336.99      316.99     13.91 o 
   1   8   1       81.14      100.27      8.60 o 
   2   8   1       23.81       16.02      4.61 o 
   3   8   1      346.74      401.57     24.10 o 
   4   8   1       18.64       20.99      5.15 o 
   5   8   1      432.87      446.29     17.33 o 
   6   8   1        2.91        2.22      2.75 o 
   7   8   1        7.56       19.53      4.68 o 
   8   8   1       20.80       24.98      5.04 o 
   9   8   1       46.38       44.68      6.26 o 
  10   8   1        3.06       17.94     10.16 o 
  11   8   1       19.26       26.91      5.36 o 
  12   8   1        1.34       -1.11      6.78 o 
  13   8   1       21.10       40.39      8.41 o 
  14   8   1      294.83      280.16     20.00 o 
  15   8   1        0.14       -6.30      6.30 o 
  16   8   1        0.62       18.39     10.82 o 
  17   8   1       14.51        8.06      7.25 o 
  18   8   1       29.87       33.69     10.73 o 
  19   8   1        0.78       15.20      9.33 o 
  20   8   1        0.26       -0.25      7.40 o 
  21   8   1        8.06        2.97      7.29 o 
  22   8   1        7.34       13.01     10.71 o 
  23   8   1        4.14        8.56     19.90 o 
 -22   9   1        0.47       27.92     13.25 o 
 -21   9   1        0.07        6.14     16.73 o 
 -20   9   1        6.91        3.47     14.43 o 
 -19   9   1        4.22       -5.62      8.03 o 
 -18   9   1        0.22       -4.01      7.57 o 
 -17   9   1       24.16       23.60     10.63 o 
 -16   9   1       36.19       31.84      7.49 o 
 -15   9   1       20.35       24.46      6.69 o 
 -14   9   1       70.09       70.11      8.51 o 
 -13   9   1       64.53       74.17      8.22 o 
 -12   9   1       55.47       68.34      8.03 o 
 -11   9   1       40.30       43.46      6.58 o 
 -10   9   1       30.39       27.39      5.60 o 
  -9   9   1        6.46       13.46      4.76 o 
  -8   9   1      180.55      171.02     11.07 o 
  -7   9   1        0.83       11.60      7.55 o 
  -6   9   1      304.17      321.24     13.31 o 
  -5   9   1       67.95       71.55      8.52 o 
  -4   9   1      146.43      148.78     11.37 o 
  -3   9   1       27.61       40.73      5.74 o 
  -2   9   1      272.44      259.65     13.44 o 
  -1   9   1       96.26       99.47      8.57 o 
   0   9   1       12.92       18.23      4.76 o 
   1   9   1      324.93      339.40     21.71 o 
   2   9   1        2.24       19.34      6.05 o 
   3   9   1      331.70      321.58     16.44 o 
   4   9   1       11.38       11.94      6.42 o 
   5   9   1      164.23      152.48     10.58 o 
   6   9   1       35.06       41.08      7.32 o 
   7   9   1        9.86       22.16      6.68 o 
   8   9   1       66.66       67.68      9.11 o 
   9   9   1       38.05       50.39      7.44 o 
  10   9   1       56.17       58.74      7.50 o 
  11   9   1        1.46        0.30      3.46 o 
  12   9   1       60.69       57.01      7.36 o 
  13   9   1        2.35       19.08      5.50 o 
  14   9   1       39.85       23.81      7.71 o 
  15   9   1      131.14      110.12     12.93 o 
  16   9   1       11.30       32.90      9.69 o 
  17   9   1        0.14       -3.23      5.99 o 
  18   9   1       57.90       44.85     13.26 o 
  19   9   1        0.01        9.90      8.53 o 
  20   9   1        6.97        4.64      9.75 o 
  21   9   1        6.42        4.58     11.17 o 
 -21  10   1        0.50       -1.74     12.59 o 
 -20  10   1        0.31        8.58     19.79 o 
 -19  10   1       13.03       18.78     11.53 o 
 -18  10   1       13.39        0.58      9.26 o 
 -17  10   1       99.06      128.09     16.89 o 
 -16  10   1        0.05       -4.59      6.88 o 
 -15  10   1      114.18      118.01     11.54 o 
 -14  10   1        5.40        5.27      5.08 o 
 -13  10   1        2.07        4.46      4.99 o 
 -12  10   1      338.18      309.10     17.01 o 
 -11  10   1       12.05       22.42      6.42 o 
 -10  10   1       24.40       31.38     16.39 o 
  -9  10   1       13.45        8.57      5.09 o 
  -8  10   1       16.42       24.40      8.66 o 
  -7  10   1        5.96       22.30      7.14 o 
  -6  10   1        8.60       11.33      5.37 o 
  -5  10   1       25.11       28.15      7.54 o 
  -4  10   1       39.38       45.70      6.48 o 
  -3  10   1       20.17       26.16      5.16 o 
  -2  10   1        8.32       15.80      5.50 o 
  -1  10   1       26.52       41.18      6.44 o 
   0  10   1       15.49       18.50      7.81 o 
   1  10   1      647.56      695.64     38.88 o 
   2  10   1       21.27       33.77      8.04 o 
   3  10   1      967.85      958.34     40.05 o 
   4  10   1       36.52       49.35      7.65 o 
   5  10   1      100.54      116.11     12.97 o 
   6  10   1        2.84       17.76      7.30 o 
   7  10   1        0.36       -4.73      4.95 o 
   8  10   1      116.23       99.14     11.08 o 
   9  10   1       21.12       17.14      6.58 o 
  10  10   1      206.80      195.64     15.67 o 
  11  10   1       26.48       16.01      6.49 o 
  12  10   1       46.93       49.43      9.49 o 
  13  10   1       17.50       14.91      8.44 o 
  14  10   1      166.70      151.31     17.85 o 
  15  10   1      108.86       89.84     16.03 o 
  16  10   1       67.21       78.50     17.97 o 
  17  10   1       27.84       16.21      9.55 o 
  18  10   1       25.13       23.98     10.97 o 
  19  10   1       22.70       23.24     13.91 o 
  20  10   1        9.86        6.39     10.88 o 
 -19  11   1        7.94       23.78     15.13 o 
 -18  11   1        0.40       10.07     20.98 o 
 -17  11   1       63.70       73.00     21.31 o 
 -16  11   1       33.78       23.32     15.23 o 
 -15  11   1        1.71      -11.77     11.77 o 
 -14  11   1      104.10       74.06     12.20 o 
 -13  11   1        8.23        3.37      5.58 o 
 -12  11   1       75.62       62.62     11.78 o 
 -11  11   1        1.45       11.12     10.13 o 
 -10  11   1        7.80       13.53      7.48 o 
  -9  11   1       42.03       48.37      7.96 o 
  -8  11   1       81.21       90.41     10.37 o 
  -7  11   1        0.01       -5.03      5.03 o 
  -6  11   1        0.02        3.29      4.13 o 
  -5  11   1        2.71        2.94      4.75 o 
  -4  11   1        0.01       -0.44      5.49 o 
  -3  11   1       72.97       83.16      8.88 o 
  -2  11   1       41.86       61.43      8.41 o 
  -1  11   1      184.10      202.08     16.32 o 
   0  11   1        2.65        3.82      4.30 o 
   1  11   1       31.42       26.41      9.78 o 
   2  11   1        3.35       18.88     12.79 o 
   3  11   1      158.07      144.06     11.81 o 
   4  11   1      157.26      149.78     12.33 o 
   5  11   1        0.14        5.84      6.15 o 
   6  11   1        3.23        1.52      4.36 o 
   7  11   1        8.41       12.59      6.03 o 
   8  11   1        2.20        1.73      7.14 o 
   9  11   1       94.77       94.40     11.82 o 
  10  11   1        0.69        0.29      5.33 o 
  11  11   1       31.15       34.79      9.15 o 
  12  11   1        5.95       -2.03      6.81 o 
  13  11   1       18.32        8.02      8.29 o 
  14  11   1       31.67       17.68      9.10 o 
  15  11   1       48.52       60.15     16.21 o 
  16  11   1        0.11       -7.73      8.94 o 
  17  11   1        0.07        5.74     11.15 o 
  18  11   1        3.64        2.05     11.63 o 
 -17  12   1        0.58       -0.84      8.39 o 
 -16  12   1        3.55       11.22     18.80 o 
 -15  12   1       10.40       43.05     20.38 o 
 -14  12   1        6.71       -6.23     10.45 o 
 -13  12   1        7.66       24.47     12.02 o 
 -12  12   1       18.37        9.32      7.45 o 
 -11  12   1       15.63        6.19      7.68 o 
 -10  12   1        1.99        1.20      6.94 o 
  -9  12   1        8.65        7.50      7.98 o 
  -8  12   1        9.92        7.90      7.29 o 
  -7  12   1       43.38       53.17     12.26 o 
  -6  12   1        5.00        2.08      6.27 o 
  -5  12   1        1.01        0.14      5.97 o 
  -4  12   1       48.96       61.90     12.73 o 
  -3  12   1       71.84       90.04     14.50 o 
  -2  12   1       55.24       65.95     11.81 o 
  -1  12   1      226.89      253.39     21.93 o 
   0  12   1       18.79       33.23     10.82 o 
   1  12   1        6.72        9.51      8.71 o 
   2  12   1       32.27       39.11     10.34 o 
   3  12   1       10.45        6.94      7.19 o 
   4  12   1       34.59       51.02     14.05 o 
   5  12   1       48.47       26.43      9.40 o 
   6  12   1       14.23       10.32      8.11 o 
   7  12   1       11.36       47.57     18.74 o 
   8  12   1       17.06       15.08      8.78 o 
   9  12   1        4.96        1.15      6.45 o 
  10  12   1        0.00        2.23      6.41 o 
  11  12   1        0.44       13.55      9.76 o 
  12  12   1        0.04       11.34     10.03 o 
  13  12   1        0.77        4.68      9.06 o 
  14  12   1       11.82       10.06     10.40 o 
  15  12   1        2.06       -1.88      8.06 o 
  16  12   1       14.39        5.36     14.85 o 
 -14  13   1       20.11       20.48     15.01 o 
 -13  13   1        3.86       -8.35     15.12 o 
 -12  13   1        1.78       22.98     12.96 o 
 -11  13   1       16.68       28.13     13.35 o 
 -10  13   1        3.90       -0.42      7.86 o 
  -9  13   1        5.90        3.68     10.16 o 
  -8  13   1        3.65        1.08      7.03 o 
  -7  13   1        0.05       10.58      8.71 o 
  -6  13   1        9.96       27.03     13.12 o 
  -5  13   1        1.37       -0.47      6.70 o 
  -4  13   1       16.98        5.56      7.77 o 
  -3  13   1        2.57        5.54      8.29 o 
  -2  13   1       21.17       14.74      9.26 o 
  -1  13   1        5.80       10.09      9.41 o 
   0  13   1        6.28       14.34      9.21 o 
   1  13   1       89.63      102.40     15.96 o 
   2  13   1       21.41       28.16     11.06 o 
   3  13   1      120.34      105.01     16.06 o 
   4  13   1        1.98       16.83      9.50 o 
   5  13   1       18.09       25.23     10.61 o 
   6  13   1        2.79        5.74      7.93 o 
   7  13   1       41.63       56.89     13.45 o 
   8  13   1        5.41        2.71      6.94 o 
   9  13   1        4.57       23.21     13.82 o 
  10  13   1       11.73        3.42     11.40 o 
  11  13   1        1.21       -8.06      9.95 o 
  12  13   1        0.84       -3.66     13.70 o 
  13  13   1        0.68       -1.51      9.48 o 
 -11  14   1        3.69      -11.67     16.52 o 
 -10  14   1        9.85        2.47     11.08 o 
  -9  14   1        8.89       -2.20      9.78 o 
  -8  14   1        1.98       14.14     11.24 o 
  -7  14   1       10.17       -0.41      7.83 o 
  -6  14   1        0.70        0.77      8.18 o 
  -5  14   1       14.65       23.74     11.38 o 
  -4  14   1        0.06       -6.97      8.75 o 
  -3  14   1        0.55       -2.47      7.76 o 
  -2  14   1        3.25       -2.35      8.19 o 
  -1  14   1       41.63       55.90     14.20 o 
   0  14   1       15.06       12.33     10.51 o 
   1  14   1        6.66        7.16      9.66 o 
   2  14   1        3.44       19.53     11.24 o 
   3  14   1       10.72       15.65     15.37 o 
   4  14   1        0.06        2.06      7.59 o 
   5  14   1        1.63        3.48      7.79 o 
   6  14   1        0.00        7.96     14.62 o 
   7  14   1        1.21        1.91     10.73 o 
   8  14   1        0.00        1.35      9.72 o 
   9  14   1        1.86        4.20     10.36 o 
  10  14   1        3.59       14.82     12.83 o 
  -4  15   1       14.24       15.52     12.68 o 
  -3  15   1       34.13       25.08     13.54 o 
  -2  15   1        4.01       -7.44     11.02 o 
  -1  15   1       68.08       67.17     17.56 o 
   0  15   1        0.16        2.40      8.60 o 
   1  15   1        2.40        8.91     10.55 o 
   2  15   1        1.52       10.22     10.84 o 
   3  15   1        0.00        1.59      8.60 o 
   4  15   1        2.19       36.10     15.55 o 
 -28   0   2        6.07       18.28     29.70 o 
 -27   0   2       36.92       23.16     29.70 o 
 -26   0   2       12.57       29.81     24.20 o 
 -25   0   2        0.16       -9.71     12.27 o 
 -24   0   2       30.27       19.55      9.25 o 
 -23   0   2       19.11       21.08      8.88 o 
 -22   0   2       48.06       63.44     16.20 o 
 -21   0   2       19.75       33.16      8.40 o 
 -20   0   2       18.85       30.85      8.51 o 
 -19   0   2        7.45       -0.27     10.32 o 
 -18   0   2      137.87      125.95     12.46 o 
 -17   0   2       17.34       12.72      5.86 o 
 -16   0   2      104.61      144.97     11.31 o 
 -15   0   2       11.52       35.03      7.19 o 
 -14   0   2      148.78      185.29     10.94 o 
 -13   0   2       83.94       66.27      7.39 o 
 -12   0   2      218.54      236.91     10.82 o 
 -11   0   2     6640.33     7387.89    215.96 o 
 -10   0   2       16.74       14.71      6.94 o 
  -9   0   2    12048.48    12765.12    329.10 o 
  -8   0   2     6667.64     6594.19    153.10 o 
  -7   0   2     3100.23     3129.03     67.83 o 
  -6   0   2     5687.53     5404.94    172.25 o 
  -5   0   2      144.55      136.84      4.69 o 
  -4   0   2     1620.42     1623.65     24.75 o 
  -3   0   2      207.81      216.12      5.94 o 
  -2   0   2     2090.55     2071.11     52.99 o 
  -1   0   2     1070.38     1147.26     30.37 o 
   0   0   2     4266.35     4133.66    160.03 o 
   1   0   2        5.76        4.36      1.80 o 
   2   0   2     7915.88     7949.47    193.05 o 
   3   0   2      141.85      185.50     17.19 o 
   4   0   2     1765.77     1758.79     43.70 o 
   5   0   2      292.95      304.43     15.03 o 
   6   0   2     5075.06     5292.82    114.06 o 
   7   0   2      526.62      459.22     13.82 o 
   8   0   2      121.31      116.15      4.37 o 
   9   0   2      625.46      660.24     32.81 o 
  10   0   2      242.95      247.38      8.86 o 
  11   0   2       65.26       71.42     16.88 o 
  12   0   2      232.36      213.94     10.87 o 
  13   0   2     1027.16     1038.88     34.78 o 
  14   0   2        4.20       14.87     14.62 o 
  15   0   2      427.35      462.17     35.33 o 
  16   0   2      185.65      142.21     30.80 o 
  17   0   2     1532.62     1442.12     95.77 o 
  18   0   2      537.19      505.46     51.01 o 
  19   0   2     1215.17     1171.51     95.61 o 
  20   0   2      530.77      552.60     58.75 o 
  21   0   2      445.63      449.08     64.65 o 
  22   0   2       86.86       87.55     25.53 o 
  23   0   2        3.51        0.48     11.45 o 
  24   0   2        4.38        8.14     14.36 o 
  25   0   2       19.13       15.71     17.38 o 
  26   0   2       15.07       -9.07     15.15 o 
 -28   1   2       17.89       11.02     15.24 o 
 -27   1   2        1.82        3.10     13.90 o 
 -26   1   2        1.67       -6.18     13.72 o 
 -25   1   2       31.51       50.33     19.94 o 
 -24   1   2       12.72       10.62      7.00 o 
 -23   1   2       29.34       38.71      7.40 o 
 -22   1   2        3.51        2.23      6.30 o 
 -21   1   2      132.63      123.90     10.02 o 
 -20   1   2       12.05        9.13      4.76 o 
 -19   1   2        0.55        3.12      3.54 o 
 -18   1   2       10.36       28.12      4.93 o 
 -17   1   2       82.84       86.57      6.33 o 
 -16   1   2       54.44       56.18      5.32 o 
 -15   1   2      271.36      260.09     10.15 o 
 -14   1   2        2.24        1.62      3.41 o 
 -13   1   2        9.69       17.77      3.02 o 
 -12   1   2      434.33      432.23     12.01 o 
 -11   1   2      153.74      160.66      5.29 o 
 -10   1   2      199.47      188.23      5.88 o 
  -9   1   2     3071.08     3120.62     54.42 o 
  -8   1   2     8627.34     8735.99    141.08 o 
  -7   1   2     2221.13     1985.26     29.27 o 
  -6   1   2     1569.84     1595.05     19.65 o 
  -5   1   2        7.94       14.59      3.43 o 
  -4   1   2      493.16      472.89      6.77 o 
  -3   1   2       97.30       96.59      4.66 o 
  -2   1   2      130.88      142.99      3.22 o 
  -1   1   2      573.89      601.54      9.72 o 
   0   1   2    14656.08    14116.28    233.89 o 
   1   1   2     2248.19     2033.30     30.03 o 
   2   1   2    27038.51    24418.17    389.41 o 
   3   1   2     3506.75     3252.04     41.03 o 
   4   1   2      373.25      406.72      9.12 o 
   5   1   2       46.76       38.18      1.96 o 
   6   1   2      389.32      357.03      9.51 o 
   7   1   2      140.25      131.44      5.35 o 
   8   1   2     2273.45     2396.36     55.08 o 
   9   1   2     1171.36     1089.07     27.58 o 
  10   1   2      137.13      150.16      9.09 o 
  11   1   2        6.15        2.52      3.62 o 
  12   1   2       27.01       36.41      5.75 o 
  13   1   2       14.99       17.40      4.74 o 
  14   1   2       58.68       60.96      8.17 o 
  15   1   2        0.02        4.65      4.39 o 
  16   1   2       35.13       56.36     12.32 o 
  17   1   2       58.05       75.85     12.01 o 
  18   1   2       17.92       11.74     11.26 o 
  19   1   2      176.90      159.96     18.63 o 
  20   1   2        8.25       -3.34      6.31 o 
  21   1   2       36.77       35.26     11.12 o 
  22   1   2       34.21       14.39     10.13 o 
  23   1   2        7.38        6.39      8.65 o 
  24   1   2       21.55       17.22     10.90 o 
  25   1   2        2.44        0.39      8.17 o 
  26   1   2        3.83        0.72      8.98 o 
 -28   2   2        1.49        7.19     23.47 o 
 -27   2   2        4.99        7.69     17.76 o 
 -26   2   2       46.91       63.75     16.63 o 
 -25   2   2        6.45       10.55      8.74 o 
 -24   2   2        4.83        5.45      6.72 o 
 -23   2   2      136.53      142.58     14.45 o 
 -22   2   2        0.26        2.33      5.27 o 
 -21   2   2       57.94       50.00     10.78 o 
 -20   2   2       30.88       26.26      5.54 o 
 -19   2   2       85.44       68.85      6.86 o 
 -18   2   2      155.18      155.18     10.15 o 
 -17   2   2      125.66      130.49      8.18 o 
 -16   2   2       77.54       81.99      7.66 o 
 -15   2   2      430.44      442.19     14.29 o 
 -14   2   2       55.44       47.24      4.10 o 
 -13   2   2       67.55       74.54      6.60 o 
 -12   2   2       20.35       19.92      3.48 o 
 -11   2   2      238.75      224.71      6.78 o 
 -10   2   2       35.14       38.50      2.59 o 
  -9   2   2        0.01       -0.86      2.15 o 
  -8   2   2      168.57      181.58      5.30 o 
  -7   2   2     1190.19     1110.73     28.96 o 
  -6   2   2      177.26      180.69      7.91 o 
  -5   2   2       23.94       30.08      2.12 o 
  -4   2   2        0.34        1.03      0.92 o 
  -3   2   2       76.33       90.02      3.05 o 
  -2   2   2      132.20      131.31      3.63 o 
  -1   2   2     2835.77     2722.09     39.63 o 
   0   2   2    22693.24    20801.21    366.02 o 
   1   2   2      998.07     1099.96     51.48 o 
   2   2   2    16379.06    16041.83    262.91 o 
   3   2   2     6399.48     6374.96    110.84 o 
   4   2   2      855.26      822.15     34.27 o 
   5   2   2      269.95      292.93      8.93 o 
   6   2   2      246.10      290.29     11.19 o 
   7   2   2      126.33      117.75      6.45 o 
   8   2   2     2960.92     3076.56     75.82 o 
   9   2   2      547.40      561.04     17.13 o 
  10   2   2      268.69      267.00     13.82 o 
  11   2   2      479.42      472.31     16.64 o 
  12   2   2       24.86       29.80      6.40 o 
  13   2   2        4.27        6.61      6.06 o 
  14   2   2        0.87       -1.41      8.50 o 
  15   2   2       22.68       32.75      5.63 o 
  16   2   2       40.16       55.47     13.19 o 
  17   2   2       27.29       36.33      6.43 o 
  18   2   2       27.98       17.57      6.04 o 
  19   2   2        9.96        9.74      8.70 o 
  20   2   2        1.95       -8.47      8.47 o 
  21   2   2        5.04       23.63     12.91 o 
  22   2   2        3.33       -4.46      8.15 o 
  23   2   2        1.17        8.68      9.51 o 
  24   2   2        0.77       -1.23      7.25 o 
  25   2   2        7.60       12.75     10.47 o 
  26   2   2       22.07       30.56     14.30 o 
 -27   3   2        3.81        7.46     13.60 o 
 -26   3   2        0.63        3.71     10.59 o 
 -25   3   2       23.30       19.64     10.80 o 
 -24   3   2       84.31       96.80     16.09 o 
 -23   3   2       10.18       29.19     16.38 o 
 -22   3   2        2.92        6.06      6.18 o 
 -21   3   2      147.96      156.00     14.83 o 
 -20   3   2        1.77        0.84      4.93 o 
 -19   3   2       30.07       35.53      7.67 o 
 -18   3   2        0.09       -3.97      3.97 o 
 -17   3   2     1707.83     1673.13     51.31 o 
 -16   3   2       51.32       51.15     10.87 o 
 -15   3   2      899.00      901.70     25.87 o 
 -14   3   2      689.15      658.85     19.13 o 
 -13   3   2        6.34        5.08      3.32 o 
 -12   3   2        4.11        5.02      3.13 o 
 -11   3   2       57.38       61.67      3.73 o 
 -10   3   2      112.96       97.91      4.16 o 
  -9   3   2       16.27       20.04      2.83 o 
  -8   3   2       16.26       15.77      2.64 o 
  -7   3   2        3.84        6.86      2.19 o 
  -6   3   2      187.57      174.30      4.57 o 
  -5   3   2      288.15      293.54      7.73 o 
  -4   3   2      832.96      862.41     24.02 o 
  -3   3   2     5169.08     5051.90     79.17 o 
  -2   3   2       78.99       83.08      3.06 o 
  -1   3   2     5284.69     4952.98    237.17 o 
   0   3   2      389.98      335.85     11.69 o 
   1   3   2      184.23      179.86      5.25 o 
   2   3   2      393.07      381.27     10.67 o 
   3   3   2      686.21      676.79     15.83 o 
   4   3   2      177.48      181.94     10.95 o 
   5   3   2     1320.77     1432.44     28.06 o 
   6   3   2        0.01        1.06      1.87 o 
   7   3   2     1194.29     1234.53     33.76 o 
   8   3   2       87.04       78.12      6.13 o 
   9   3   2     1189.82     1230.66     35.66 o 
  10   3   2      537.86      471.23     16.85 o 
  11   3   2      641.95      707.07     24.82 o 
  12   3   2        3.76       -0.81      2.94 o 
  13   3   2       30.31       31.71      5.57 o 
  14   3   2       38.76       48.65     12.05 o 
  15   3   2        1.24       -0.78      3.65 o 
  16   3   2       16.24       14.56      7.32 o 
  17   3   2       44.10       49.57      7.72 o 
  18   3   2      167.62      174.84     15.43 o 
  19   3   2       13.21        7.31      5.92 o 
  20   3   2       12.44        7.11      7.96 o 
  21   3   2       20.14       10.78      9.12 o 
  22   3   2        8.87       -6.52      9.10 o 
  23   3   2        0.17        4.95     10.66 o 
  24   3   2        0.84       10.08     10.18 o 
  25   3   2       35.93       37.36     14.27 o 
 -27   4   2       24.32       -7.29     13.91 o 
 -26   4   2        7.82        8.85     13.75 o 
 -25   4   2        0.15        3.92      7.53 o 
 -24   4   2        1.18        2.53      7.48 o 
 -23   4   2        0.12        0.81      6.88 o 
 -22   4   2        4.34       -2.29      5.80 o 
 -21   4   2       19.72       11.54      7.03 o 
 -20   4   2       18.39       35.54      9.22 o 
 -19   4   2       26.12       30.21      9.60 o 
 -18   4   2        4.37       -3.79      3.79 o 
 -17   4   2     1102.98     1048.11     35.62 o 
 -16   4   2        1.20        3.34      4.17 o 
 -15   4   2      943.46      870.88     26.50 o 
 -14   4   2       12.27       12.33      4.70 o 
 -13   4   2       84.89       94.32     10.44 o 
 -12   4   2       23.11       27.16      4.85 o 
 -11   4   2      945.56      997.61     24.29 o 
 -10   4   2        0.35        2.49      1.97 o 
  -9   4   2      892.76      921.77     20.56 o 
  -8   4   2     1086.44     1081.14     22.79 o 
  -7   4   2      469.28      459.71     12.50 o 
  -6   4   2     1816.78     1907.11     38.48 o 
  -5   4   2       79.40       81.89      3.83 o 
  -4   4   2     4221.78     4568.04     79.01 o 
  -3   4   2        1.76        4.31      1.68 o 
  -2   4   2     1890.25     1952.57     37.41 o 
  -1   4   2      704.52      590.99     16.98 o 
   0   4   2     1688.78     1597.21     21.61 o 
   1   4   2      248.61      217.16      8.09 o 
   2   4   2      320.47      303.34      8.18 o 
   3   4   2       62.93       70.50      5.49 o 
   4   4   2       42.19       35.74      2.81 o 
   5   4   2       68.22       67.57      3.40 o 
   6   4   2       14.69       26.48      3.31 o 
   7   4   2        5.39        3.60      2.81 o 
   8   4   2      285.19      322.60     13.22 o 
   9   4   2      236.10      197.29     10.86 o 
  10   4   2      396.75      443.21     18.39 o 
  11   4   2        7.54        4.82      4.17 o 
  12   4   2        2.82        3.35      4.21 o 
  13   4   2      102.48      113.36     12.43 o 
  14   4   2      168.91      145.81     11.77 o 
  15   4   2        2.82        0.52      4.16 o 
  16   4   2      115.10      107.19     10.97 o 
  17   4   2       13.42       10.06      5.99 o 
  18   4   2       23.60       32.97      7.62 o 
  19   4   2      172.32      177.77     18.26 o 
  20   4   2        0.80       13.43      6.75 o 
  21   4   2       23.16       19.22      9.91 o 
  22   4   2       48.58       35.46     19.50 o 
  23   4   2        1.59       33.56     12.73 o 
  24   4   2        1.16       12.11     10.19 o 
  25   4   2        9.89       17.03     10.71 o 
 -26   5   2        3.96        7.78     11.15 o 
 -25   5   2        0.46        7.72      9.33 o 
 -24   5   2        0.21       11.84      9.43 o 
 -23   5   2        2.70       -2.11      6.49 o 
 -22   5   2       15.86       13.93      7.64 o 
 -21   5   2        0.34        6.58      6.06 o 
 -20   5   2        7.08        6.19      6.44 o 
 -19   5   2       32.66       38.65      8.59 o 
 -18   5   2      133.69      138.46     12.56 o 
 -17   5   2        8.38        6.12      3.67 o 
 -16   5   2      111.58      101.99      7.34 o 
 -15   5   2      135.06      134.65      7.95 o 
 -14   5   2      200.11      173.10      8.48 o 
 -13   5   2      246.94      219.86      9.36 o 
 -12   5   2        2.99        6.02      2.82 o 
 -11   5   2       19.56       20.80      4.86 o 
 -10   5   2       75.92       68.92      4.56 o 
  -9   5   2      166.60      193.58      8.15 o 
  -8   5   2      831.59      838.19     20.45 o 
  -7   5   2      894.11      888.85     20.59 o 
  -6   5   2      183.30      170.03      5.85 o 
  -5   5   2       50.58       50.32      3.64 o 
  -4   5   2      759.87      817.19     15.84 o 
  -3   5   2        4.77        7.10      3.79 o 
  -2   5   2      365.09      422.26     15.23 o 
  -1   5   2       29.24       37.49      5.57 o 
   0   5   2      577.70      601.98     17.19 o 
   1   5   2     2466.46     2589.64     82.00 o 
   2   5   2      548.50      483.74     18.59 o 
   3   5   2      175.22      186.74      6.69 o 
   4   5   2        9.60        6.70      2.24 o 
   5   5   2        0.00        1.60      2.59 o 
   6   5   2      277.44      283.40      9.00 o 
   7   5   2        0.86        4.78      3.35 o 
   8   5   2       39.29       63.94      5.11 o 
   9   5   2        0.81        1.30      4.42 o 
  10   5   2        7.94       10.29      3.69 o 
  11   5   2       16.77       47.36      6.89 o 
  12   5   2       94.77       97.88     11.05 o 
  13   5   2      186.54      197.02     14.52 o 
  14   5   2        2.34        4.81      6.22 o 
  15   5   2       47.75       51.69      8.92 o 
  16   5   2       93.37       93.12     10.60 o 
  17   5   2        1.70        3.26      7.39 o 
  18   5   2        5.50        8.56      5.91 o 
  19   5   2        0.11       -5.02      5.87 o 
  20   5   2       18.34       11.81      7.64 o 
  21   5   2        5.47       -2.65      9.85 o 
  22   5   2        1.62        9.89     11.12 o 
  23   5   2        7.49       -2.65      9.08 o 
  24   5   2        0.58        5.10      9.09 o 
 -26   6   2        5.28       14.34     11.65 o 
 -25   6   2        0.07       16.36     10.18 o 
 -24   6   2        0.08        3.84      8.51 o 
 -23   6   2        3.12        9.46      9.28 o 
 -22   6   2        0.62       -2.87      7.37 o 
 -21   6   2        0.03       -0.06      5.69 o 
 -20   6   2        6.54        9.22      6.56 o 
 -19   6   2       17.71       13.18      7.31 o 
 -18   6   2       62.95       66.61     10.17 o 
 -17   6   2      290.31      327.25     20.46 o 
 -16   6   2        0.26        4.53      3.97 o 
 -15   6   2      912.41      830.57     28.50 o 
 -14   6   2        6.33        2.46      4.22 o 
 -13   6   2       37.92       48.33      5.46 o 
 -12   6   2      325.21      341.45     13.19 o 
 -11   6   2       67.90       71.05      7.12 o 
 -10   6   2      179.66      199.63      9.62 o 
  -9   6   2      203.09      205.75      8.14 o 
  -8   6   2       12.70       12.90      3.27 o 
  -7   6   2       21.76       27.89      3.32 o 
  -6   6   2       56.77       57.05      8.09 o 
  -5   6   2        3.47        8.75      3.69 o 
  -4   6   2      987.63      957.22     40.86 o 
  -3   6   2       55.18       62.75      6.86 o 
  -2   6   2      271.21      278.94     11.12 o 
  -1   6   2        4.11       19.25      7.02 o 
   0   6   2      511.26      493.58     17.33 o 
   1   6   2        5.39       10.85      3.17 o 
   2   6   2      208.90      232.92     10.41 o 
   3   6   2      115.11      120.91     11.46 o 
   4   6   2      373.96      333.80     26.48 o 
   5   6   2       18.96       28.26      4.40 o 
   6   6   2        0.32        8.96      5.08 o 
   7   6   2       54.48       59.03      7.50 o 
   8   6   2       30.83       42.85      4.05 o 
   9   6   2      169.51      185.84      8.66 o 
  10   6   2       17.18       13.48      6.73 o 
  11   6   2       69.85       89.10      8.89 o 
  12   6   2       13.67        8.83      4.95 o 
  13   6   2      117.91      160.44     12.79 o 
  14   6   2       83.80       78.80     10.05 o 
  15   6   2      280.66      234.25     17.51 o 
  16   6   2       15.97       10.62      7.69 o 
  17   6   2        5.57        9.20      6.43 o 
  18   6   2       10.41       12.91      6.93 o 
  19   6   2        3.59       20.76     15.22 o 
  20   6   2        0.74        5.11      7.16 o 
  21   6   2       30.19       28.72     11.34 o 
  22   6   2        9.83       16.36     12.06 o 
  23   6   2        1.53       32.92     13.48 o 
  24   6   2        0.04       11.95     15.50 o 
 -25   7   2        8.25       10.56     12.46 o 
 -24   7   2        2.43        9.27     11.07 o 
 -23   7   2       21.56       21.50     11.53 o 
 -22   7   2        6.60       16.74      9.52 o 
 -21   7   2        7.78        5.99      8.27 o 
 -20   7   2        2.43       -3.03      6.47 o 
 -19   7   2        8.57        0.99      5.71 o 
 -18   7   2       24.16       28.87      8.16 o 
 -17   7   2      299.71      323.04     20.72 o 
 -16   7   2       25.57       39.85      9.28 o 
 -15   7   2      258.66      249.26     13.59 o 
 -14   7   2      202.09      218.65     11.97 o 
 -13   7   2       82.14       76.39      9.65 o 
 -12   7   2        1.12        7.79      3.74 o 
 -11   7   2      168.01      158.69      8.63 o 
 -10   7   2        5.91       15.76      7.22 o 
  -9   7   2      130.14      135.58      7.33 o 
  -8   7   2      256.03      263.57     10.36 o 
  -7   7   2        9.52        9.25      4.80 o 
  -6   7   2      948.63      935.56     24.11 o 
  -5   7   2      488.78      491.93     12.84 o 
  -4   7   2      253.51      263.25     12.25 o 
  -3   7   2        0.06       -0.61      2.91 o 
  -2   7   2      171.56      187.69     10.75 o 
  -1   7   2      476.74      471.02     17.39 o 
   0   7   2       85.11       94.47      6.54 o 
   1   7   2      116.10      115.09      8.24 o 
   2   7   2      715.46      667.62     23.08 o 
   3   7   2      163.15      181.31      9.91 o 
   4   7   2       24.72       30.12      7.38 o 
   5   7   2       31.70       38.10      7.20 o 
   6   7   2      230.62      243.57     14.99 o 
   7   7   2        5.32        5.31      2.65 o 
   8   7   2       11.23       19.51      4.40 o 
   9   7   2        0.08        2.78      3.43 o 
  10   7   2       15.76       16.10      4.81 o 
  11   7   2       40.40       49.67      7.25 o 
  12   7   2       69.42       81.67      9.71 o 
  13   7   2       84.43       80.69      9.48 o 
  14   7   2      183.44      192.68     16.15 o 
  15   7   2      179.63      179.06     15.57 o 
  16   7   2       31.07       54.38      9.82 o 
  17   7   2        6.10        0.58      6.02 o 
  18   7   2        8.94       -0.91      6.24 o 
  19   7   2        0.12        3.09      6.40 o 
  20   7   2       17.30       11.68      7.99 o 
  21   7   2        2.30       13.55     11.15 o 
  22   7   2        1.17       -5.73      9.64 o 
  23   7   2       14.81       18.86     25.33 o 
 -24   8   2        4.24       13.40     12.49 o 
 -23   8   2        4.68       26.71     14.88 o 
 -22   8   2        0.15       -4.95      8.44 o 
 -21   8   2        4.67       22.87     10.45 o 
 -20   8   2       17.05       15.32     10.21 o 
 -19   8   2        0.38        5.55      7.39 o 
 -18   8   2        0.21       -3.20      6.49 o 
 -17   8   2       32.20       33.18      8.89 o 
 -16   8   2       25.02       39.75     12.63 o 
 -15   8   2      495.35      431.59     24.95 o 
 -14   8   2       17.83       16.92      5.16 o 
 -13   8   2        0.05        0.54      3.35 o 
 -12   8   2       16.28       14.67      4.25 o 
 -11   8   2       18.44       31.18      5.32 o 
 -10   8   2       31.11       39.68      5.18 o 
  -9   8   2      190.01      163.51      8.72 o 
  -8   8   2      128.70      148.18      8.16 o 
  -7   8   2       11.80        7.87      3.22 o 
  -6   8   2        1.43        4.28      4.06 o 
  -5   8   2        2.62        2.64      6.37 o 
  -4   8   2     1196.56     1291.88     43.07 o 
  -3   8   2      496.15      496.50     20.31 o 
  -2   8   2       12.00       26.86      5.01 o 
  -1   8   2       14.69        6.19      3.59 o 
   0   8   2       65.46       68.50     10.33 o 
   1   8   2        1.92       -0.47      4.17 o 
   2   8   2     1108.50     1093.87     37.52 o 
   3   8   2        8.50       16.33      5.29 o 
   4   8   2      196.10      207.75     12.76 o 
   5   8   2      213.64      212.82     12.36 o 
   6   8   2      226.91      245.02     16.45 o 
   7   8   2       68.51       63.34      6.10 o 
   8   8   2        8.61       11.07      3.77 o 
   9   8   2       13.84       28.31      7.76 o 
  10   8   2       48.54       45.71      5.70 o 
  11   8   2      100.52      103.34     10.80 o 
  12   8   2      106.25      104.58     10.36 o 
  13   8   2        3.90       -1.14      4.84 o 
  14   8   2        0.01       -4.79      5.71 o 
  15   8   2        0.01        1.30      5.38 o 
  16   8   2       10.65       25.24      8.38 o 
  17   8   2       19.20       19.18      7.96 o 
  18   8   2        0.61       -0.64      5.99 o 
  19   8   2        8.23       28.21     10.16 o 
  20   8   2       38.56       33.45     12.53 o 
  21   8   2        1.32       -3.66     12.88 o 
  22   8   2        0.00       -5.39     14.06 o 
 -22   9   2       10.18        2.19      9.68 o 
 -21   9   2        3.09       19.00     12.30 o 
 -20   9   2       14.01       13.05     10.73 o 
 -19   9   2        0.05       15.96      9.41 o 
 -18   9   2       11.46       17.58      8.02 o 
 -17   9   2        4.16       24.49     14.65 o 
 -16   9   2       76.53       81.61     11.71 o 
 -15   9   2      234.30      197.40     17.30 o 
 -14   9   2        0.02       -0.36      4.68 o 
 -13   9   2      451.24      356.62     18.77 o 
 -12   9   2        0.08        1.42      4.73 o 
 -11   9   2        7.27        2.20      3.49 o 
 -10   9   2       17.29       25.44      6.33 o 
  -9   9   2        2.68        5.67      5.75 o 
  -8   9   2       93.05      110.35      9.32 o 
  -7   9   2        1.18        0.35      6.31 o 
  -6   9   2      352.66      357.79     17.45 o 
  -5   9   2        6.98       15.08      5.47 o 
  -4   9   2        6.51       13.38      5.91 o 
  -3   9   2       15.48       16.60      4.69 o 
  -2   9   2        1.23        5.86      5.08 o 
  -1   9   2        0.08        8.08      4.88 o 
   0   9   2       13.14       25.74      9.24 o 
   1   9   2        0.04        0.89      3.76 o 
   2   9   2        3.59       -3.07      4.44 o 
   3   9   2        0.27        2.47      4.24 o 
   4   9   2       43.96       42.92      7.26 o 
   5   9   2       98.23       78.79      8.91 o 
   6   9   2       66.36       82.74      8.94 o 
   7   9   2       29.92       34.71      8.91 o 
   8   9   2        2.92        2.01      4.22 o 
   9   9   2        8.87        9.45      4.56 o 
  10   9   2      147.84      142.86     13.11 o 
  11   9   2        0.57       10.93      6.88 o 
  12   9   2       27.57       33.79     10.41 o 
  13   9   2      169.53      195.60     34.05 o 
  14   9   2       47.31       50.34     11.38 o 
  15   9   2       90.45       91.07     15.89 o 
  16   9   2       38.05       80.43     15.42 o 
  17   9   2       35.60       46.00     15.91 o 
  18   9   2       18.06        2.43      8.64 o 
  19   9   2       14.13       26.57     12.33 o 
  20   9   2        4.32       21.68     12.49 o 
 -21  10   2       17.45       -3.37     13.94 o 
 -20  10   2       14.99       18.13     20.99 o 
 -19  10   2        0.04      -11.79     11.79 o 
 -18  10   2        1.41        0.69      7.55 o 
 -17  10   2       19.62       16.61      9.69 o 
 -16  10   2       35.15        8.81      6.79 o 
 -15  10   2       15.59       11.74      9.34 o 
 -14  10   2        1.82       -6.20      7.10 o 
 -13  10   2        0.18        2.37      7.66 o 
 -12  10   2        0.16       -4.80      4.80 o 
 -11  10   2        0.64       10.15      5.64 o 
 -10  10   2        2.96        3.32      4.71 o 
  -9  10   2        8.38       -2.82      5.79 o 
  -8  10   2       12.42       20.53      9.40 o 
  -7  10   2        1.26        0.31      3.82 o 
  -6  10   2        0.02        0.83      4.58 o 
  -5  10   2      169.33      182.63     13.10 o 
  -4  10   2        0.37        2.91      5.03 o 
  -3  10   2      145.49      140.47     18.36 o 
  -2  10   2        0.07        0.58      4.59 o 
  -1  10   2        0.16        3.01      5.49 o 
   0  10   2       51.16       60.72      8.16 o 
   1  10   2       34.20       47.03     11.75 o 
   2  10   2      728.52      767.11     33.15 o 
   3  10   2       41.93       52.24      8.79 o 
   4  10   2      588.51      621.17     29.43 o 
   5  10   2       69.71       69.13      9.41 o 
   6  10   2      171.39      142.98     12.76 o 
   7  10   2       16.46       13.47      6.57 o 
   8  10   2       70.96       74.48     11.65 o 
   9  10   2        1.35        2.57      5.02 o 
  10  10   2       51.34       62.92      9.37 o 
  11  10   2       10.49       24.23      8.97 o 
  12  10   2       27.15       16.86     10.62 o 
  13  10   2        6.06        5.62      7.16 o 
  14  10   2       28.85       38.72     15.76 o 
  15  10   2        7.30       -2.54      7.74 o 
  16  10   2       12.85       22.86     11.87 o 
  17  10   2        0.47       12.41      9.04 o 
  18  10   2        4.55        5.24      9.04 o 
  19  10   2        6.32        2.75      8.40 o 
 -19  11   2       12.04       13.06     13.46 o 
 -18  11   2       11.94       -5.55     13.88 o 
 -17  11   2        1.83       11.17     11.90 o 
 -16  11   2        0.33        7.62      8.88 o 
 -15  11   2        3.16        2.74      6.88 o 
 -14  11   2        9.82       16.37      9.55 o 
 -13  11   2        4.44       12.43      8.63 o 
 -12  11   2        1.67        0.74      8.43 o 
 -11  11   2        0.65        9.74      6.05 o 
 -10  11   2      131.99      123.99     12.45 o 
  -9  11   2       51.89       65.02      9.67 o 
  -8  11   2        0.37       -0.77      4.19 o 
  -7  11   2       39.99       33.35      7.73 o 
  -6  11   2        0.12        1.59      4.58 o 
  -5  11   2       72.03       55.42     15.72 o 
  -4  11   2        0.05       -2.76      4.77 o 
  -3  11   2        0.12       -0.97      5.38 o 
  -2  11   2       49.50       46.89     10.69 o 
  -1  11   2      108.46      114.99     14.07 o 
   0  11   2        0.14       -5.26      5.26 o 
   1  11   2       82.30      111.93     11.60 o 
   2  11   2      531.00      554.72     30.54 o 
   3  11   2        8.62       16.23      8.22 o 
   4  11   2      191.52      173.42     14.83 o 
   5  11   2        1.40        8.47      5.84 o 
   6  11   2        0.69        8.46      6.64 o 
   7  11   2        3.43       11.36      6.39 o 
   8  11   2        3.54       16.16      7.21 o 
   9  11   2        0.27       -2.35      5.26 o 
  10  11   2        0.29        6.55      8.12 o 
  11  11   2        0.03       -1.25      6.67 o 
  12  11   2        3.18       14.02      9.69 o 
  13  11   2        0.51       19.63     10.82 o 
  14  11   2        0.08        7.85      8.59 o 
  15  11   2        2.19       34.06     43.99 o 
  16  11   2        2.38       10.45     10.43 o 
  17  11   2        9.74       31.27     13.00 o 
 -17  12   2        0.01        6.29     14.73 o 
 -16  12   2        4.97      -10.31     14.90 o 
 -15  12   2        0.35       10.25     10.54 o 
 -14  12   2       23.41       44.93     14.74 o 
 -13  12   2       11.71       11.35     10.38 o 
 -12  12   2        0.30        5.61     10.99 o 
 -11  12   2       28.77       37.46     12.14 o 
 -10  12   2        0.18        8.69      7.16 o 
  -9  12   2        7.55       14.46     15.88 o 
  -8  12   2        0.29       -4.22      6.78 o 
  -7  12   2       11.75        7.69      8.28 o 
  -6  12   2        7.82       11.60      8.19 o 
  -5  12   2        2.66       11.75      7.72 o 
  -4  12   2        0.01       -1.80      6.48 o 
  -3  12   2        6.54       12.61      7.94 o 
  -2  12   2        4.82        8.30      7.29 o 
  -1  12   2        4.81        1.62      6.62 o 
   0  12   2        4.94        7.23      5.70 o 
   1  12   2       12.26       22.14      8.65 o 
   2  12   2      118.17       99.06     12.42 o 
   3  12   2        0.24        8.30      6.61 o 
   4  12   2       28.32       48.71     11.32 o 
   5  12   2        0.83       -3.60      6.90 o 
   6  12   2       32.67       36.26     13.68 o 
   7  12   2       28.56       32.09      8.89 o 
   8  12   2        1.28       11.52     10.25 o 
   9  12   2        6.09        1.42      6.76 o 
  10  12   2       22.67       10.08      9.77 o 
  11  12   2        0.69      -10.91     10.91 o 
  12  12   2        6.67       22.83     12.00 o 
  13  12   2        1.09       14.20     13.85 o 
  14  12   2        6.41       13.53     10.53 o 
  15  12   2       14.23        5.88     12.13 o 
 -14  13   2        0.09       11.03     14.55 o 
 -13  13   2        4.64       11.31     11.32 o 
 -12  13   2        1.68       17.74     14.22 o 
 -11  13   2       19.85       35.75     14.63 o 
 -10  13   2       24.22       10.70     11.19 o 
  -9  13   2       35.01       23.76     17.19 o 
  -8  13   2        0.30       -1.66      8.67 o 
  -7  13   2        0.07       -4.73      7.99 o 
  -6  13   2      100.23      106.56     17.58 o 
  -5  13   2        5.58       -6.18      8.32 o 
  -4  13   2        0.19       -5.37      8.45 o 
  -3  13   2        6.74       -0.65      6.55 o 
  -2  13   2       76.72       96.15     15.52 o 
  -1  13   2        0.97        8.52      9.01 o 
   0  13   2       69.63       83.83     14.90 o 
   1  13   2        2.39        6.04      8.18 o 
   2  13   2        1.86       -3.09      8.83 o 
   3  13   2        2.54        2.46      7.75 o 
   4  13   2        9.89       23.28     11.78 o 
   5  13   2       22.64       18.89      9.83 o 
   6  13   2        2.22       -1.29     11.54 o 
   7  13   2       18.09       13.40      7.55 o 
   8  13   2        0.13        7.36     13.14 o 
   9  13   2        0.04      -11.72     11.72 o 
  10  13   2       14.07       22.42     14.51 o 
  11  13   2        1.81       10.53     12.58 o 
  12  13   2        2.44       14.96     12.55 o 
 -10  14   2        1.80       11.03     11.84 o 
  -9  14   2        0.52       -4.57     10.62 o 
  -8  14   2        3.33       -5.64     11.83 o 
  -7  14   2        7.44       11.96     11.49 o 
  -6  14   2       20.15       27.14     15.64 o 
  -5  14   2        1.29       -1.44      8.80 o 
  -4  14   2       21.16        8.82     10.51 o 
  -3  14   2       13.18       12.34     11.04 o 
  -2  14   2       13.22        2.92      9.20 o 
  -1  14   2       11.52       19.45     10.58 o 
   0  14   2       79.27       86.42     17.14 o 
   1  14   2       64.54       85.20     16.98 o 
   2  14   2       12.06       35.05     24.65 o 
   3  14   2        0.26       14.17     10.29 o 
   4  14   2        1.90       15.22      9.91 o 
   5  14   2        0.50       -4.43      9.58 o 
   6  14   2       12.35        2.56      8.91 o 
   7  14   2        0.09       -1.77     10.49 o 
   8  14   2        6.38       -5.19     10.64 o 
  -1  15   2        1.43        0.87     11.33 o 
 -28   1   3        1.19        6.09     13.59 o 
 -27   1   3       19.14       18.94     17.32 o 
 -26   1   3        1.08        1.49      7.94 o 
 -25   1   3        1.47        2.77      6.55 o 
 -24   1   3        4.97       -1.95      7.27 o 
 -23   1   3        7.76        3.83      7.13 o 
 -22   1   3      181.10      180.46     15.39 o 
 -21   1   3       16.09       27.86      7.20 o 
 -20   1   3       19.67        7.53      4.64 o 
 -19   1   3        0.00        2.57      3.06 o 
 -18   1   3      156.82      161.48      8.85 o 
 -17   1   3      260.98      266.21     10.67 o 
 -16   1   3      129.33      130.17      7.30 o 
 -15   1   3      514.99      531.16     16.49 o 
 -14   1   3       53.86       56.97      4.93 o 
 -13   1   3       22.96       29.46      3.79 o 
 -12   1   3      216.46      201.49      9.81 o 
 -11   1   3      434.29      387.47     15.29 o 
 -10   1   3      671.95      755.49     13.82 o 
  -9   1   3      153.07      127.78      4.87 o 
  -8   1   3     1936.63     1972.22     26.14 o 
  -7   1   3     4498.01     4487.73     60.26 o 
  -6   1   3      185.98      141.86      3.28 o 
  -5   1   3     2808.59     3083.18     63.87 o 
  -4   1   3      260.38      268.98      6.85 o 
  -3   1   3        1.09       -1.14      1.14 o 
  -2   1   3      916.39      912.01     16.68 o 
  -1   1   3     1080.88      973.97     21.01 o 
   0   1   3     3647.63     3576.05     63.21 o 
   1   1   3     6722.91     6682.49    120.43 o 
   2   1   3      139.16      134.10      4.97 o 
   3   1   3        1.99       -1.40      1.61 o 
   4   1   3      150.54      192.95      7.04 o 
   5   1   3      327.85      368.25      8.31 o 
   6   1   3     2597.60     2431.72     63.00 o 
   7   1   3        9.63       18.76      5.06 o 
   8   1   3     1999.72     1951.40     49.92 o 
   9   1   3       45.63       40.42      4.15 o 
  10   1   3     1293.35     1314.83     35.72 o 
  11   1   3       16.23       21.68      4.03 o 
  12   1   3       13.84       15.70      4.64 o 
  13   1   3       33.59       45.58     10.55 o 
  14   1   3        5.67        2.34      8.64 o 
  15   1   3       71.47       81.17     11.23 o 
  16   1   3       12.82        0.51      6.47 o 
  17   1   3      325.44      327.17     26.32 o 
  18   1   3      223.34      223.60     22.11 o 
  19   1   3       35.00       55.36     16.37 o 
  20   1   3       20.40        7.79      8.33 o 
  21   1   3        4.68       -7.40      8.24 o 
  22   1   3        2.78       -2.92      7.84 o 
  23   1   3       13.79       -1.34      7.88 o 
  24   1   3        8.11        0.70      8.55 o 
  25   1   3        6.28        6.12     10.93 o 
 -28   2   3        1.37      -10.37     14.68 o 
 -27   2   3       15.91       10.33     12.56 o 
 -26   2   3        6.29        0.74      9.74 o 
 -25   2   3        0.98        7.12      8.76 o 
 -24   2   3        0.30        3.68      6.98 o 
 -23   2   3        3.67        8.44      6.17 o 
 -22   2   3        0.46       -5.84      5.84 o 
 -21   2   3       35.21       49.13      8.55 o 
 -20   2   3       17.88       22.56      6.38 o 
 -19   2   3        0.45       14.12      6.04 o 
 -18   2   3       28.52       33.37      6.07 o 
 -17   2   3       85.74      104.77     10.18 o 
 -16   2   3      161.36      149.49     12.51 o 
 -15   2   3       87.73       83.69      5.52 o 
 -14   2   3       18.17       19.86      2.39 o 
 -13   2   3      357.65      391.52     15.83 o 
 -12   2   3       71.57       75.49      6.49 o 
 -11   2   3       17.47       20.71      3.97 o 
 -10   2   3     2777.94     2785.39     85.36 o 
  -9   2   3      378.83      345.42     13.79 o 
  -8   2   3      295.76      262.46     11.03 o 
  -7   2   3      182.90      184.81      8.53 o 
  -6   2   3      214.13      206.66      8.77 o 
  -5   2   3       21.27       43.54      4.47 o 
  -4   2   3      524.28      551.82     21.37 o 
  -3   2   3      175.37      193.95      7.02 o 
  -2   2   3       43.51       45.40      2.54 o 
  -1   2   3      597.55      596.79     13.84 o 
   0   2   3      105.80      100.61      4.13 o 
   1   2   3      887.16      854.60     17.03 o 
   2   2   3      254.36      242.07      7.25 o 
   3   2   3       28.20       32.80      2.71 o 
   4   2   3      534.74      518.80     11.23 o 
   5   2   3      126.24      150.56     13.58 o 
   6   2   3       23.94       27.04      4.05 o 
   7   2   3     2362.15     2450.26     62.43 o 
   8   2   3        0.00       -2.09      2.75 o 
   9   2   3      201.27      236.31     10.62 o 
  10   2   3      477.07      477.32     18.13 o 
  11   2   3      495.74      557.66     20.03 o 
  12   2   3       86.02       88.60      9.39 o 
  13   2   3      209.59      207.18     19.21 o 
  14   2   3       19.55       19.94      4.55 o 
  15   2   3       40.94       56.43     11.30 o 
  16   2   3       27.30       31.01      9.85 o 
  17   2   3      329.32      329.54     28.05 o 
  18   2   3      190.59      201.25     22.67 o 
  19   2   3        1.00        1.91      7.54 o 
  20   2   3      230.39      204.09     21.81 o 
  21   2   3       35.52       62.08     14.07 o 
  22   2   3        3.17       14.09      9.86 o 
  23   2   3       13.51       20.81     21.39 o 
  24   2   3        1.21        5.42      9.47 o 
  25   2   3        1.20       -0.91      9.02 o 
 -27   3   3        1.63        2.41     12.00 o 
 -26   3   3       26.05       29.22     15.11 o 
 -25   3   3        2.60       -1.26      7.93 o 
 -24   3   3        3.01       -3.77      6.24 o 
 -23   3   3       24.66       40.87      9.76 o 
 -22   3   3        2.41        6.77      6.34 o 
 -21   3   3       57.13       56.89     10.01 o 
 -20   3   3      303.67      285.61     19.41 o 
 -19   3   3       12.81        9.73      5.71 o 
 -18   3   3        3.18       10.97      5.62 o 
 -17   3   3        0.02        4.71      5.16 o 
 -16   3   3       79.61       87.20      9.32 o 
 -15   3   3      113.47       97.57      8.86 o 
 -14   3   3       17.58       23.38      6.00 o 
 -13   3   3        6.61        1.48      4.37 o 
 -12   3   3      223.36      249.97     12.03 o 
 -11   3   3      267.08      244.55     18.84 o 
 -10   3   3      180.11      192.66      9.37 o 
  -9   3   3       42.22       37.11      4.37 o 
  -8   3   3      761.60      780.02     22.17 o 
  -7   3   3       51.95       64.17      4.62 o 
  -6   3   3     2417.35     2549.46     45.40 o 
  -5   3   3       21.41       28.86      2.26 o 
  -4   3   3     3489.58     3709.48     84.76 o 
  -3   3   3     1079.52     1115.30     21.49 o 
  -2   3   3      251.17      256.16      6.42 o 
  -1   3   3        2.20        5.57      3.43 o 
   0   3   3        0.04        1.05      2.22 o 
   1   3   3     1298.43     1494.61     65.79 o 
   2   3   3     1311.53     1385.20     27.87 o 
   3   3   3      767.55      729.22     16.16 o 
   4   3   3      189.73      177.78      9.91 o 
   5   3   3      888.79      853.45     57.75 o 
   6   3   3        7.82       27.13      4.59 o 
   7   3   3      162.85      201.64      9.65 o 
   8   3   3      344.59      395.39     15.48 o 
   9   3   3      251.09      239.74     16.24 o 
  10   3   3      119.04      109.84      8.58 o 
  11   3   3       20.70       13.02      4.60 o 
  12   3   3       17.43       33.82      8.11 o 
  13   3   3      108.90      124.77     10.13 o 
  14   3   3        1.36        9.32      5.73 o 
  15   3   3      130.84      134.63     10.72 o 
  16   3   3       94.60      102.58      9.65 o 
  17   3   3       84.34       80.29     13.38 o 
  18   3   3      107.74      141.20     20.48 o 
  19   3   3        1.63       -5.56      8.78 o 
  20   3   3        3.90        9.49      8.36 o 
  21   3   3      114.25      121.87     17.09 o 
  22   3   3       90.26      105.83     21.26 o 
  23   3   3       10.55       12.74      9.95 o 
  24   3   3       17.18        5.02      8.70 o 
 -27   4   3       13.11       34.96     17.04 o 
 -26   4   3       13.70       23.52     12.76 o 
 -25   4   3        3.19        7.51     11.57 o 
 -24   4   3        5.83        2.32      6.33 o 
 -23   4   3        5.93       27.35     12.36 o 
 -22   4   3      122.47      133.99     14.35 o 
 -21   4   3       19.83       21.53      8.46 o 
 -20   4   3       46.80       62.84     10.12 o 
 -19   4   3       10.10       13.28      8.59 o 
 -18   4   3       34.35       35.20      8.56 o 
 -17   4   3      134.14      144.42     13.08 o 
 -16   4   3        7.40       13.48      6.27 o 
 -15   4   3       56.89       70.91      8.90 o 
 -14   4   3      411.84      398.36     18.22 o 
 -13   4   3        1.32        4.34      3.95 o 
 -12   4   3       14.60       22.30      4.71 o 
 -11   4   3        4.15       10.29      3.95 o 
 -10   4   3      109.75      100.62      7.29 o 
  -9   4   3       50.08       51.20      5.86 o 
  -8   4   3      229.40      203.56      8.75 o 
  -7   4   3      192.13      173.84      8.32 o 
  -6   4   3        2.02        6.48      6.00 o 
  -5   4   3       11.39        6.09      1.69 o 
  -4   4   3      888.59     1031.41     29.63 o 
  -3   4   3      361.72      419.15     13.11 o 
  -2   4   3      135.22      151.58      4.57 o 
  -1   4   3     2222.84     2233.81     45.93 o 
   0   4   3     1551.85     1739.53     82.35 o 
   1   4   3     2112.46     2104.63     41.47 o 
   2   4   3       91.88       85.96      4.02 o 
   3   4   3     4408.95     4159.50     84.22 o 
   4   4   3      593.04      575.22     16.72 o 
   5   4   3        1.63       -2.80      2.80 o 
   6   4   3       77.37       86.82      4.15 o 
   7   4   3       17.16       24.36      4.68 o 
   8   4   3        1.91        4.14      6.03 o 
   9   4   3      349.11      367.09     17.70 o 
  10   4   3      211.78      235.02     13.95 o 
  11   4   3       60.77       73.55      8.27 o 
  12   4   3        4.35        9.30      5.71 o 
  13   4   3       49.22       68.92     10.57 o 
  14   4   3        2.57        2.44      4.80 o 
  15   4   3       34.63       42.20      8.94 o 
  16   4   3       22.45       25.26      9.88 o 
  17   4   3        0.52        4.73      5.73 o 
  18   4   3        0.07        4.74      7.38 o 
  19   4   3        1.29        0.75      7.33 o 
  20   4   3        0.98       -2.99      8.48 o 
  21   4   3        0.08        2.61      7.74 o 
  22   4   3        7.08      -11.72     16.53 o 
  23   4   3       15.46       -5.60      9.74 o 
  24   4   3       37.90       42.47     16.56 o 
 -26   5   3        3.33       21.86     15.84 o 
 -25   5   3        6.01       27.52     25.87 o 
 -24   5   3        0.22        2.69      7.90 o 
 -23   5   3        9.00       32.17     10.94 o 
 -22   5   3       27.11       41.46     12.18 o 
 -21   5   3        0.13        6.78     10.05 o 
 -20   5   3       66.04       95.57     12.81 o 
 -19   5   3       32.93       56.40      9.33 o 
 -18   5   3      179.41      189.20     16.29 o 
 -17   5   3       13.00       18.41      6.54 o 
 -16   5   3      301.84      357.48     21.31 o 
 -15   5   3       27.78       27.86      7.14 o 
 -14   5   3       55.73       60.01      7.78 o 
 -13   5   3        2.00       -4.14      4.42 o 
 -12   5   3      300.64      334.58     19.43 o 
 -11   5   3        9.41        6.60      3.84 o 
 -10   5   3      442.98      417.42     17.38 o 
  -9   5   3       42.58       41.30      4.52 o 
  -8   5   3      334.57      307.36     14.42 o 
  -7   5   3        3.08        3.17      2.03 o 
  -6   5   3       28.44       23.49      2.57 o 
  -5   5   3      216.83      233.16     13.70 o 
  -4   5   3      469.89      465.46     14.69 o 
  -3   5   3     2484.79     2556.72     77.20 o 
  -2   5   3      119.33      124.62     12.76 o 
  -1   5   3       57.19       44.07      5.01 o 
   0   5   3     1149.86     1102.82     22.01 o 
   1   5   3     1987.50     1915.31     42.64 o 
   2   5   3      173.55      186.90      7.60 o 
   3   5   3     1234.71     1221.98     32.47 o 
   4   5   3     2198.93     2015.20     52.98 o 
   5   5   3      241.15      231.83     11.67 o 
   6   5   3       81.03       78.26      4.43 o 
   7   5   3       13.34       18.53      5.01 o 
   8   5   3        0.29       -0.08      3.14 o 
   9   5   3       68.40       71.68      9.00 o 
  10   5   3        0.01        7.25      8.26 o 
  11   5   3      306.79      322.48     18.36 o 
  12   5   3       16.83       35.94     10.42 o 
  13   5   3      116.26      112.77     11.13 o 
  14   5   3       18.96       47.02      8.33 o 
  15   5   3       35.44       46.54      8.48 o 
  16   5   3        8.68       12.12      6.53 o 
  17   5   3       46.10       64.34     12.45 o 
  18   5   3        5.47       14.97     10.90 o 
  19   5   3       13.94       33.71     14.44 o 
  20   5   3       35.79       42.46     13.12 o 
  21   5   3       13.54        8.48      9.70 o 
  22   5   3        8.47        6.22     15.31 o 
  23   5   3        3.64       25.85     19.17 o 
 -25   6   3        0.86        8.56      9.18 o 
 -24   6   3        2.44        9.91      9.16 o 
 -23   6   3       10.16       10.20      8.75 o 
 -22   6   3        0.00       18.33     14.92 o 
 -21   6   3        0.00        3.81      6.68 o 
 -20   6   3        0.15        8.60      6.59 o 
 -19   6   3        2.45       20.86      8.41 o 
 -18   6   3       64.30       75.01     10.56 o 
 -17   6   3        0.21       -7.61      7.61 o 
 -16   6   3     2501.61     2433.88     93.15 o 
 -15   6   3       73.86       66.80      9.47 o 
 -14   6   3     1995.58     1945.86     71.96 o 
 -13   6   3        5.86        6.47      5.08 o 
 -12   6   3      310.34      310.66     16.65 o 
 -11   6   3       22.75       23.84      4.44 o 
 -10   6   3      131.00      123.97      6.24 o 
  -9   6   3       35.76       35.24     10.36 o 
  -8   6   3       79.26       72.30      5.01 o 
  -7   6   3      186.54      170.62      6.27 o 
  -6   6   3      218.83      202.90      8.25 o 
  -5   6   3       19.19       32.40      5.15 o 
  -4   6   3      121.20      128.77      9.68 o 
  -3   6   3     1653.56     1752.23     58.24 o 
  -2   6   3      204.97      191.77      9.41 o 
  -1   6   3      572.95      589.68     20.13 o 
   0   6   3      163.98      178.42     10.00 o 
   1   6   3       27.14       30.32      4.83 o 
   2   6   3       87.09       89.03      8.99 o 
   3   6   3      119.06      125.60      7.66 o 
   4   6   3      483.83      461.16     17.29 o 
   5   6   3      133.44      125.26     12.86 o 
   6   6   3        0.64       -1.70      2.39 o 
   7   6   3       29.69       33.92      8.47 o 
   8   6   3       14.06       16.24      6.43 o 
   9   6   3       25.46       27.08      5.89 o 
  10   6   3       37.00       58.22      8.32 o 
  11   6   3       19.17       12.50      6.79 o 
  12   6   3      184.43      182.22     13.93 o 
  13   6   3       71.77       69.72      9.47 o 
  14   6   3       97.29       89.50     10.67 o 
  15   6   3        0.06        8.23      6.08 o 
  16   6   3       40.63       31.07      8.52 o 
  17   6   3       36.75       31.07     11.60 o 
  18   6   3       16.21       14.21      7.72 o 
  19   6   3        2.46       18.53      8.54 o 
  20   6   3        0.86        5.04      9.04 o 
  21   6   3       18.49       12.35     10.86 o 
  22   6   3        0.55       12.12     12.44 o 
  23   6   3        0.24       -1.10      8.21 o 
 -25   7   3       14.62        2.68     10.86 o 
 -24   7   3        0.04       -2.76      9.54 o 
 -23   7   3        0.08       12.75     10.52 o 
 -22   7   3        3.48        9.39      8.39 o 
 -21   7   3       43.32       63.05     11.22 o 
 -20   7   3       29.94       44.78     10.50 o 
 -19   7   3        0.50       -2.68      5.48 o 
 -18   7   3      219.12      249.33     19.05 o 
 -17   7   3       37.01       31.89      8.38 o 
 -16   7   3        1.64        2.14      5.16 o 
 -15   7   3        7.58       14.59      9.11 o 
 -14   7   3      124.85      134.78     18.98 o 
 -13   7   3      542.36      501.69     24.72 o 
 -12   7   3      442.74      425.54     21.35 o 
 -11   7   3      243.77      220.51      9.70 o 
 -10   7   3      106.29      105.03      6.44 o 
  -9   7   3       28.28       19.09      3.16 o 
  -8   7   3       13.72       20.22      4.31 o 
  -7   7   3        1.07       -2.17      2.17 o 
  -6   7   3      124.21      142.07      8.65 o 
  -5   7   3     1364.69     1487.03     51.42 o 
  -4   7   3      158.15      141.78      9.78 o 
  -3   7   3      156.43      137.94     11.79 o 
  -2   7   3        0.01       -2.95      3.54 o 
  -1   7   3      276.18      290.70     14.36 o 
   0   7   3       16.93       19.21      6.18 o 
   1   7   3      597.53      589.06     21.00 o 
   2   7   3      263.19      294.36     14.26 o 
   3   7   3      353.20      336.58     18.09 o 
   4   7   3      171.63      164.60     12.43 o 
   5   7   3      724.28      743.06     42.74 o 
   6   7   3      510.26      438.84     14.90 o 
   7   7   3        3.79       11.01      6.11 o 
   8   7   3      286.41      305.13     12.27 o 
   9   7   3      126.54      127.26     10.51 o 
  10   7   3       25.99       48.96      7.98 o 
  11   7   3       68.92       64.44      9.23 o 
  12   7   3       60.31       61.43     12.19 o 
  13   7   3        9.89        4.55      6.72 o 
  14   7   3      305.93      275.04     18.26 o 
  15   7   3        3.24        3.84      7.74 o 
  16   7   3       13.17       20.30      7.99 o 
  17   7   3        4.45        1.08      5.49 o 
  18   7   3        1.03       -4.32      6.89 o 
  19   7   3       13.84       20.27      8.93 o 
  20   7   3        1.66       18.08     11.04 o 
  21   7   3        1.39       -6.56     13.37 o 
  22   7   3        3.01        7.67     12.09 o 
 -23   8   3       11.15       12.50     11.89 o 
 -22   8   3       14.64       30.64     12.86 o 
 -21   8   3        8.89        1.19      6.53 o 
 -20   8   3        6.60       21.05      9.63 o 
 -19   8   3        0.45        0.50      5.47 o 
 -18   8   3        1.82       18.75      6.73 o 
 -17   8   3        1.49       12.48      7.21 o 
 -16   8   3        7.85        9.32      6.80 o 
 -15   8   3       76.12      104.90     15.32 o 
 -14   8   3      124.15      136.13     14.81 o 
 -13   8   3      101.23      118.96     11.86 o 
 -12   8   3       26.69       21.79      7.61 o 
 -11   8   3        6.43        1.97      3.02 o 
 -10   8   3       79.99       78.73      5.67 o 
  -9   8   3        0.73       16.12      8.28 o 
  -8   8   3       53.38       51.37      7.99 o 
  -7   8   3      302.27      320.09     16.29 o 
  -6   8   3       12.80       28.62      6.91 o 
  -5   8   3        6.73        2.49      4.37 o 
  -4   8   3      262.71      240.37     13.27 o 
  -3   8   3      128.19      131.59     10.05 o 
  -2   8   3      294.04      296.72     15.27 o 
  -1   8   3        0.02        4.37      4.01 o 
   0   8   3       69.36       74.83      7.74 o 
   1   8   3      117.07      129.63     10.07 o 
   2   8   3       28.89       39.19      6.09 o 
   3   8   3     1879.99     1785.96     61.72 o 
   4   8   3       20.49       23.75      7.33 o 
   5   8   3      580.69      617.20     52.06 o 
   6   8   3       35.97       48.08      7.53 o 
   7   8   3       21.00       41.44      6.64 o 
   8   8   3        3.70       19.25      8.13 o 
   9   8   3       23.65       17.52      7.65 o 
  10   8   3       29.49       41.76      9.10 o 
  11   8   3       14.19        6.16      6.07 o 
  12   8   3       19.36       29.35      7.22 o 
  13   8   3       77.31       76.35     10.10 o 
  14   8   3        3.73       -2.97      5.57 o 
  15   8   3       16.51       14.10      7.59 o 
  16   8   3       10.46       11.79      8.45 o 
  17   8   3        4.02        8.02      8.47 o 
  18   8   3        0.01       -3.58      7.41 o 
  19   8   3        8.36       15.67     11.14 o 
  20   8   3        5.74        7.30     11.31 o 
  21   8   3       21.10       35.51     16.56 o 
 -22   9   3       56.76       85.82     29.48 o 
 -21   9   3        0.12        5.64     11.92 o 
 -20   9   3        0.42       -2.43      8.22 o 
 -19   9   3        6.90        9.63      9.27 o 
 -18   9   3        0.35        2.67      8.04 o 
 -17   9   3        2.76       -5.43      6.99 o 
 -16   9   3       20.09        9.39      8.11 o 
 -15   9   3       13.49       14.46      8.71 o 
 -14   9   3       34.52       27.24      9.47 o 
 -13   9   3      210.02      195.33     18.16 o 
 -12   9   3       98.50       93.57     13.98 o 
 -11   9   3       77.88       78.55     11.60 o 
 -10   9   3      120.00      102.44     11.20 o 
  -9   9   3       59.15       62.94      7.47 o 
  -8   9   3       12.08        1.20      4.48 o 
  -7   9   3        7.42        7.34      4.86 o 
  -6   9   3      326.20      267.49     15.98 o 
  -5   9   3        7.77        3.90      5.16 o 
  -4   9   3       66.32       63.56      8.22 o 
  -3   9   3       44.22       57.63      7.89 o 
  -2   9   3       40.66       43.50      6.93 o 
  -1   9   3      142.08      162.42     12.05 o 
   0   9   3       23.52       24.33      6.21 o 
   1   9   3       87.11       84.92      9.17 o 
   2   9   3       18.63       28.63      5.97 o 
   3   9   3      406.50      383.79     20.30 o 
   4   9   3       11.49       12.50      6.41 o 
   5   9   3      143.49      124.07     15.53 o 
   6   9   3        0.65        3.45      4.60 o 
   7   9   3      100.69      104.43     10.43 o 
   8   9   3        0.41        4.56      5.08 o 
   9   9   3        1.93        6.89      6.88 o 
  10   9   3        8.25       18.86     12.13 o 
  11   9   3        6.36       30.42     10.37 o 
  12   9   3       21.57       25.13     13.93 o 
  13   9   3        2.73       -0.36      6.39 o 
  14   9   3       12.47       21.23     16.16 o 
  15   9   3       41.30       59.34     22.44 o 
  16   9   3       14.11        8.26      9.58 o 
  17   9   3       11.85       20.70     11.81 o 
  18   9   3        1.28       -6.12      8.72 o 
  19   9   3        8.80        8.75     10.59 o 
 -21  10   3        0.09       -9.03     11.46 o 
 -20  10   3        0.11        1.85     10.47 o 
 -19  10   3        1.69       14.23      9.80 o 
 -18  10   3        6.21       24.64     14.94 o 
 -17  10   3        2.07       -0.20      8.94 o 
 -16  10   3        0.19       -2.81      7.71 o 
 -15  10   3       17.32        8.71      8.35 o 
 -14  10   3       28.03       25.85      9.10 o 
 -13  10   3       14.61        3.53      6.60 o 
 -12  10   3        0.33       14.41      9.73 o 
 -11  10   3        0.13       -1.66      4.98 o 
 -10  10   3       34.51       47.43      7.95 o 
  -9  10   3       16.69       19.78      6.45 o 
  -8  10   3        0.02       -0.71      4.64 o 
  -7  10   3       35.88       28.12      9.86 o 
  -6  10   3      127.78      135.40     12.06 o 
  -5  10   3       41.14       34.82      7.05 o 
  -4  10   3      272.47      272.27     17.74 o 
  -3  10   3        5.33       15.64      9.52 o 
  -2  10   3      104.06      126.10     11.20 o 
  -1  10   3       81.66       80.52      9.62 o 
   0  10   3      149.97      160.25     17.04 o 
   1  10   3      128.81      124.38     11.37 o 
   2  10   3      127.17      130.87     12.18 o 
   3  10   3      375.63      391.66     33.89 o 
   4  10   3       95.09       87.12     11.04 o 
   5  10   3        4.22       14.90      9.46 o 
   6  10   3       42.14       46.30     10.15 o 
   7  10   3       77.66       91.88     10.44 o 
   8  10   3       28.69       32.78      7.69 o 
   9  10   3        0.07       22.72     11.93 o 
  10  10   3       22.50       35.69     10.55 o 
  11  10   3        1.75       23.08     20.40 o 
  12  10   3        8.94       13.72     10.89 o 
  13  10   3        2.22        7.56      8.51 o 
  14  10   3        0.16       -0.23      7.37 o 
  15  10   3        1.81       -1.51      8.65 o 
  16  10   3        4.08       -5.55      9.13 o 
  17  10   3       17.07       23.72     13.19 o 
  18  10   3       25.77       38.17     21.09 o 
 -19  11   3        0.28        1.49     12.08 o 
 -18  11   3        0.96       10.39     11.55 o 
 -17  11   3        2.61       -4.07      8.66 o 
 -16  11   3        2.07       10.79      9.67 o 
 -15  11   3        6.86       20.36     11.41 o 
 -14  11   3        8.03       17.72      9.43 o 
 -13  11   3        0.17       -2.30      9.40 o 
 -12  11   3       11.40       23.02     10.97 o 
 -11  11   3        4.78       23.24     10.81 o 
 -10  11   3        5.57        5.27      7.46 o 
  -9  11   3        0.84       -0.66      4.94 o 
  -8  11   3        0.07        2.36      4.79 o 
  -7  11   3       85.10       84.03     10.90 o 
  -6  11   3        1.42        4.26      5.75 o 
  -5  11   3        0.34        1.16      5.15 o 
  -4  11   3       23.21        7.29      6.04 o 
  -3  11   3        4.55        3.33      5.90 o 
  -2  11   3        8.12        9.96      6.46 o 
  -1  11   3       17.00       16.94      6.95 o 
   0  11   3       32.13       54.30      9.37 o 
   1  11   3       24.89       31.27      8.92 o 
   2  11   3       42.06       66.07      9.98 o 
   3  11   3       17.64       25.35      8.18 o 
   4  11   3        2.00        6.88      7.20 o 
   5  11   3      292.82      255.73     18.37 o 
   6  11   3       17.37       31.97     11.41 o 
   7  11   3        6.17       11.88      6.37 o 
   8  11   3       26.01       45.34     17.55 o 
   9  11   3        1.35        2.73      7.48 o 
  10  11   3        0.16        5.86      6.84 o 
  11  11   3       16.56       23.88     10.43 o 
  12  11   3        0.01       16.74     16.98 o 
  13  11   3        0.38       33.24     25.89 o 
  14  11   3       32.93       19.64     11.28 o 
  15  11   3       16.84       19.73     11.38 o 
  16  11   3        8.43       14.74     10.61 o 
 -16  12   3        3.26        7.27     11.46 o 
 -15  12   3        0.01       22.82     16.13 o 
 -14  12   3        3.64       -2.56     14.09 o 
 -13  12   3       13.64        6.91     11.51 o 
 -12  12   3       66.21       72.41     34.08 o 
 -11  12   3        0.01        8.73      9.59 o 
 -10  12   3        6.33        2.27      9.58 o 
  -9  12   3        1.81       13.98      8.97 o 
  -8  12   3       39.03       20.72      9.50 o 
  -7  12   3        3.66       11.00      7.26 o 
  -6  12   3        6.27        5.22      6.09 o 
  -5  12   3        7.12        8.28      7.16 o 
  -4  12   3        0.04        7.15      9.94 o 
  -3  12   3        0.04        0.04      5.33 o 
  -2  12   3       16.46       11.14      6.89 o 
  -1  12   3       32.97       39.64     10.72 o 
   0  12   3        6.34        3.78      6.79 o 
   1  12   3        7.63       42.46     14.43 o 
   2  12   3        1.64        0.82      5.65 o 
   3  12   3        5.91        7.24      6.04 o 
   4  12   3        3.35       -7.40      7.40 o 
   5  12   3       26.23       26.92      8.44 o 
   6  12   3       16.68       -1.05      6.19 o 
   7  12   3        3.74       -2.06      6.79 o 
   8  12   3       15.06       12.43      9.94 o 
   9  12   3       50.28       52.98     18.17 o 
  10  12   3        1.95        4.90      8.24 o 
  11  12   3        0.12        8.59      9.54 o 
  12  12   3        0.09       12.01     11.64 o 
  13  12   3        3.10       12.49     12.23 o 
 -13  13   3        3.62       24.40     15.89 o 
 -12  13   3        0.60       -1.82      8.96 o 
 -11  13   3        1.30      -15.32     15.32 o 
 -10  13   3       26.54       50.98     19.93 o 
  -9  13   3       60.22      112.94     20.09 o 
  -8  13   3        7.39       22.67     19.93 o 
  -7  13   3        5.64       -4.81      9.07 o 
  -6  13   3        9.99       31.12     14.09 o 
  -5  13   3        1.25        2.41      7.37 o 
  -4  13   3       12.14       11.95      9.01 o 
  -3  13   3        0.04        5.42      7.54 o 
  -2  13   3       19.47       14.42      9.90 o 
  -1  13   3       12.23       23.23     11.29 o 
   0  13   3        1.41       -6.04      7.69 o 
   1  13   3        0.00       -4.47      8.47 o 
   2  13   3        1.43        5.46      8.58 o 
   3  13   3        0.01       -1.78      7.01 o 
   4  13   3       14.26        4.35      8.41 o 
   5  13   3        0.01        9.08      9.96 o 
   6  13   3        0.00        4.12      9.41 o 
   7  13   3       10.86       11.50     11.66 o 
   8  13   3        3.59       11.46     11.72 o 
   9  13   3       11.08        0.93      8.98 o 
  10  13   3        7.36        7.42     10.99 o 
  -9  14   3        2.84        9.63     13.36 o 
  -8  14   3        0.15       12.11     13.42 o 
  -7  14   3        9.02        1.25     11.14 o 
  -6  14   3        0.42       -7.77     10.57 o 
  -5  14   3        0.28       -3.95     12.75 o 
  -4  14   3        4.59       -8.50     11.76 o 
  -3  14   3       43.18       61.06     14.75 o 
  -2  14   3       18.03       13.19      9.81 o 
  -1  14   3       36.87       66.41     16.79 o 
   0  14   3        2.67       -6.11      9.39 o 
   1  14   3       16.45       -2.91      9.08 o 
   2  14   3        5.07       12.08     11.04 o 
   3  14   3       11.32       12.28     20.10 o 
   4  14   3        8.64        5.96     11.41 o 
   5  14   3        0.31       -2.41     11.45 o 
   6  14   3       13.06       16.58     13.11 o 
 -27   0   4        0.09       13.19     16.38 o 
 -26   0   4        4.96       -1.68     12.07 o 
 -25   0   4       15.26       61.40     30.80 o 
 -24   0   4        6.31        1.29     11.24 o 
 -23   0   4       77.20       57.51     20.98 o 
 -22   0   4       14.59       13.46     16.83 o 
 -21   0   4       47.61       41.03     16.71 o 
 -20   0   4       62.70       52.94     14.51 o 
 -19   0   4     1089.64      961.96     73.49 o 
 -18   0   4      207.16      210.25     25.31 o 
 -17   0   4      384.41      386.63     32.41 o 
 -16   0   4      322.59      334.25     30.56 o 
 -15   0   4     1439.93     1455.15     50.38 o 
 -14   0   4      365.58      349.29     14.91 o 
 -13   0   4      103.00       90.78      7.88 o 
 -12   0   4     1976.32     1951.57     58.03 o 
 -11   0   4        6.31        6.61      3.88 o 
 -10   0   4     1144.76     1042.21     46.01 o 
  -9   0   4       41.74       41.73      3.88 o 
  -8   0   4     1439.15     1567.35     43.59 o 
  -7   0   4        2.52        4.14      2.21 o 
  -6   0   4      253.62      256.35      9.86 o 
  -5   0   4       45.38       51.45      4.19 o 
  -4   0   4        1.16        8.58      3.93 o 
  -3   0   4      350.82      366.93     19.31 o 
  -2   0   4       30.43       26.34     10.05 o 
  -1   0   4      168.65      132.60     12.75 o 
   0   0   4       37.57       41.15      5.12 o 
   1   0   4      167.21      162.60      8.91 o 
   2   0   4       21.70       34.87      4.72 o 
   3   0   4      719.46      702.01     24.56 o 
   4   0   4       18.76       23.86      7.03 o 
   5   0   4     1539.39     1504.37     46.52 o 
   6   0   4     1855.80     1878.08     56.77 o 
   7   0   4      314.13      276.07     15.28 o 
   8   0   4     1131.57     1095.07     51.03 o 
   9   0   4      991.48     1003.22     32.02 o 
  10   0   4      284.45      269.25     24.42 o 
  11   0   4     1749.39     1647.76     98.01 o 
  12   0   4       21.29       14.21      9.68 o 
  13   0   4      520.11      450.43     63.72 o 
  14   0   4      165.20      127.32     22.73 o 
  15   0   4      111.16      116.47     29.08 o 
  16   0   4       39.02       74.99     16.46 o 
  17   0   4       44.77       58.98     17.68 o 
  18   0   4       90.07       88.78     19.63 o 
  19   0   4       19.84       45.06     27.78 o 
  20   0   4        0.02        2.76     10.42 o 
  21   0   4       32.26       55.24     21.41 o 
  22   0   4        0.10       -4.00     27.11 o 
  23   0   4        4.50        4.33     15.55 o 
  24   0   4        2.20        8.75     15.12 o 
 -27   1   4        2.70       19.58     11.34 o 
 -26   1   4        2.84       -7.30      9.19 o 
 -25   1   4        4.43       19.92     11.55 o 
 -24   1   4        2.94        6.85      8.41 o 
 -23   1   4        0.00        8.50      8.12 o 
 -22   1   4        0.04        4.44      6.74 o 
 -21   1   4      178.66      154.43     18.37 o 
 -20   1   4       16.93       23.40      9.22 o 
 -19   1   4       70.84       62.72      7.78 o 
 -18   1   4        9.60       10.39      4.30 o 
 -17   1   4       10.79       22.58      7.20 o 
 -16   1   4      231.02      226.16     11.73 o 
 -15   1   4       62.68       53.52     10.69 o 
 -14   1   4      228.00      258.23     11.90 o 
 -13   1   4        0.98        1.15      2.96 o 
 -12   1   4       15.46       10.20      3.25 o 
 -11   1   4      485.50      495.32     16.13 o 
 -10   1   4      180.28      165.81      7.69 o 
  -9   1   4      223.29      249.62      5.50 o 
  -8   1   4       13.63       12.51      2.18 o 
  -7   1   4      941.66      890.51     17.94 o 
  -6   1   4      167.13      178.27      5.67 o 
  -5   1   4     1742.02     1737.13     38.71 o 
  -4   1   4       66.20       74.07      4.27 o 
  -3   1   4     2126.47     2179.41     44.82 o 
  -2   1   4        0.64        0.84      2.38 o 
  -1   1   4      921.77      908.27     33.82 o 
   0   1   4     1582.53     1552.27     33.77 o 
   1   1   4      262.49      258.01      8.52 o 
   2   1   4       27.09       30.99      5.06 o 
   3   1   4       45.58       44.50      3.75 o 
   4   1   4      864.69      894.68     39.52 o 
   5   1   4       21.84       30.85      7.70 o 
   6   1   4      206.18      193.12      6.34 o 
   7   1   4       39.40       36.12      5.07 o 
   8   1   4       11.68       22.29      3.97 o 
   9   1   4      124.29      132.80      7.00 o 
  10   1   4        2.07        4.74      2.85 o 
  11   1   4      343.33      317.35     13.13 o 
  12   1   4       81.89       76.62     10.28 o 
  13   1   4        1.41       -6.08      6.08 o 
  14   1   4        0.01       -7.68     10.00 o 
  15   1   4        0.29        6.71      7.03 o 
  16   1   4       16.69       33.96     13.82 o 
  17   1   4      188.20      191.44     19.67 o 
  18   1   4       80.84      107.63     16.29 o 
  19   1   4      153.78      143.33     19.18 o 
  20   1   4        3.52       -1.01      7.49 o 
  21   1   4       23.68       18.14     10.58 o 
  22   1   4       59.92       56.95     16.27 o 
  23   1   4        6.10        5.70     10.00 o 
 -27   2   4        6.99        1.63     10.17 o 
 -26   2   4       29.62       10.95      9.85 o 
 -25   2   4       49.21       42.50     13.03 o 
 -24   2   4       25.51       24.52     10.28 o 
 -23   2   4        6.42       20.88     17.53 o 
 -22   2   4       12.04       21.53      9.83 o 
 -21   2   4       16.09       28.35      7.41 o 
 -20   2   4       15.94       11.39      5.82 o 
 -19   2   4       61.23       58.49      8.45 o 
 -18   2   4        0.85       -1.59      3.71 o 
 -17   2   4        0.68        5.42      6.51 o 
 -16   2   4        1.24        2.63      4.33 o 
 -15   2   4        7.29       16.29      8.50 o 
 -14   2   4       39.41       57.74      7.64 o 
 -13   2   4      174.13      166.10      9.60 o 
 -12   2   4       96.90       94.86      8.62 o 
 -11   2   4       19.22       21.31      4.92 o 
 -10   2   4        1.10       18.04      8.67 o 
  -9   2   4     2653.84     2628.97     69.77 o 
  -8   2   4      256.39      243.48     12.52 o 
  -7   2   4       30.60       29.76      3.68 o 
  -6   2   4     1123.42     1212.34     25.40 o 
  -5   2   4      283.74      278.59      7.38 o 
  -4   2   4        0.27       -1.39      1.79 o 
  -3   2   4      332.98      332.87     10.81 o 
  -2   2   4     3398.79     3545.93     72.89 o 
  -1   2   4      660.73      665.34     18.68 o 
   0   2   4       51.70       53.35      3.76 o 
   1   2   4      452.10      433.98     11.94 o 
   2   2   4     3363.27     3408.50     73.11 o 
   3   2   4        0.51        0.52      2.01 o 
   4   2   4        0.22        0.03      3.08 o 
   5   2   4       10.77       20.46      4.73 o 
   6   2   4      182.92      178.40      7.52 o 
   7   2   4       41.62       48.02      5.81 o 
   8   2   4       76.49       71.19      6.18 o 
   9   2   4        7.10        6.94      3.61 o 
  10   2   4       10.22       10.22      4.99 o 
  11   2   4       10.72       23.12     10.55 o 
  12   2   4       58.57       79.29      6.89 o 
  13   2   4        0.32       12.96     10.38 o 
  14   2   4       97.44      104.94     14.15 o 
  15   2   4        3.29        1.78      6.59 o 
  16   2   4       14.33       41.40     14.26 o 
  17   2   4       84.86      102.63     14.40 o 
  18   2   4       52.45       58.27     13.29 o 
  19   2   4        1.32        8.33     18.33 o 
  20   2   4       16.51       30.89     11.91 o 
  21   2   4       55.01       62.96     15.22 o 
  22   2   4        1.17        3.91     10.70 o 
  23   2   4       27.17       16.11     12.53 o 
 -27   3   4        0.14       19.35     14.60 o 
 -26   3   4       18.93       36.59     13.58 o 
 -25   3   4       24.93       42.96     13.46 o 
 -24   3   4        0.38       25.25     11.44 o 
 -23   3   4       17.53       19.38      9.98 o 
 -22   3   4        2.46       10.80      6.68 o 
 -21   3   4       24.85        6.41      5.57 o 
 -20   3   4       28.12       44.33      8.35 o 
 -19   3   4       18.82       24.37      8.88 o 
 -18   3   4       91.47      103.53     12.08 o 
 -17   3   4       29.77       42.38     12.10 o 
 -16   3   4       11.49       17.64      7.21 o 
 -15   3   4      228.45      207.99     16.76 o 
 -14   3   4        0.72       -4.33      4.33 o 
 -13   3   4      963.67      963.78     40.64 o 
 -12   3   4       53.91       54.91      5.89 o 
 -11   3   4      218.02      212.60     10.69 o 
 -10   3   4      350.02      347.77     14.08 o 
  -9   3   4      285.53      329.76     13.65 o 
  -8   3   4     1386.34     1468.05     41.59 o 
  -7   3   4       99.94      115.79      6.82 o 
  -6   3   4      614.95      594.30     22.58 o 
  -5   3   4       35.03       36.46      2.85 o 
  -4   3   4     1475.27     1595.35     45.12 o 
  -3   3   4       68.86       73.51      3.99 o 
  -2   3   4     1072.58     1177.74     26.38 o 
  -1   3   4      944.02     1001.62     26.31 o 
   0   3   4      257.91      234.87      8.07 o 
   1   3   4     2680.77     2504.61     55.41 o 
   2   3   4     3475.30     3392.70    144.52 o 
   3   3   4      310.54      286.34     10.52 o 
   4   3   4       16.33       18.64      4.75 o 
   5   3   4      488.05      477.39     26.95 o 
   6   3   4      278.37      292.17     16.50 o 
   7   3   4        3.86        4.06      5.72 o 
   8   3   4        0.75        4.39      4.39 o 
   9   3   4      107.75      104.98      8.51 o 
  10   3   4      133.41      139.78     10.70 o 
  11   3   4       10.93       29.92      8.28 o 
  12   3   4       45.72       49.25      7.76 o 
  13   3   4        0.22        0.36      3.29 o 
  14   3   4       69.50       71.57      7.80 o 
  15   3   4        3.30        3.60      9.37 o 
  16   3   4       33.75       14.06     10.51 o 
  17   3   4       23.68       38.77     14.08 o 
  18   3   4       20.34       27.87     10.47 o 
  19   3   4        0.01        3.34     12.13 o 
  20   3   4       19.70       22.12     11.00 o 
  21   3   4        0.06        6.30     10.02 o 
  22   3   4       19.48        7.35     10.93 o 
  23   3   4        1.46        8.32     11.74 o 
 -26   4   4       54.10       52.75     19.01 o 
 -25   4   4        0.44        0.71      7.38 o 
 -24   4   4        1.38        1.43      7.41 o 
 -23   4   4       18.78       15.68     10.44 o 
 -22   4   4       26.91       25.03      8.50 o 
 -21   4   4        9.46        5.32      6.04 o 
 -20   4   4        0.87        2.99      5.25 o 
 -19   4   4        1.48       12.59      8.23 o 
 -18   4   4        0.12       19.94     14.12 o 
 -17   4   4       24.92       31.86      8.53 o 
 -16   4   4       47.49       44.93      7.85 o 
 -15   4   4     2657.01     2545.89     90.08 o 
 -14   4   4        2.17       -3.15      5.35 o 
 -13   4   4      916.99      867.06     34.02 o 
 -12   4   4       79.06       84.76     10.50 o 
 -11   4   4       57.92       60.50      6.45 o 
 -10   4   4        0.07        0.07      5.97 o 
  -9   4   4       22.65       32.37      6.34 o 
  -8   4   4      237.45      248.07     12.41 o 
  -7   4   4      165.47      161.49      4.93 o 
  -6   4   4      313.11      322.40      9.03 o 
  -5   4   4      214.76      233.42      7.46 o 
  -4   4   4       12.63       20.95      3.90 o 
  -3   4   4       91.94      100.89      4.76 o 
  -2   4   4      141.42      149.47      6.11 o 
  -1   4   4        3.12       -0.50      2.38 o 
   0   4   4     2285.06     2256.38     50.40 o 
   1   4   4      487.02      470.05     13.96 o 
   2   4   4      782.19      694.70     17.77 o 
   3   4   4      172.13      173.17      7.06 o 
   4   4   4     1140.26     1098.19     27.25 o 
   5   4   4      587.97      565.04     15.87 o 
   6   4   4      148.25      152.88      8.51 o 
   7   4   4       62.74       85.18      7.67 o 
   8   4   4        3.36        4.24      5.45 o 
   9   4   4      165.68      167.58     12.10 o 
  10   4   4       90.47      114.02     11.24 o 
  11   4   4      140.79      151.24     11.58 o 
  12   4   4        0.44       -1.90      4.29 o 
  13   4   4       33.01       37.26      7.61 o 
  14   4   4       47.54       35.52     12.13 o 
  15   4   4       70.53       63.99      8.46 o 
  16   4   4       37.52       23.32      7.68 o 
  17   4   4       32.58       55.90     23.87 o 
  18   4   4       17.97       30.67     11.83 o 
  19   4   4        0.66       -6.59      9.44 o 
  20   4   4        2.36       16.82     11.67 o 
  21   4   4        1.47        3.21      8.88 o 
  22   4   4        2.21       -1.31     17.75 o 
 -26   5   4        0.37      123.91     92.07 o 
 -25   5   4       57.41       89.14     21.88 o 
 -24   5   4       30.02       17.43     11.23 o 
 -23   5   4        2.45       -0.72      5.71 o 
 -22   5   4        0.73       -2.34      6.52 o 
 -21   5   4        0.13        0.61      6.40 o 
 -20   5   4       24.02       19.70     10.78 o 
 -19   5   4        1.03        1.27      5.15 o 
 -18   5   4        5.76       14.47      6.77 o 
 -17   5   4      365.19      342.32     20.48 o 
 -16   5   4      139.27      130.26     12.22 o 
 -15   5   4        6.00        9.34      5.61 o 
 -14   5   4      287.24      274.71     16.98 o 
 -13   5   4        5.97        9.93      5.35 o 
 -12   5   4      234.77      258.77     14.08 o 
 -11   5   4       52.49       60.68      6.44 o 
 -10   5   4       30.90       23.99      6.72 o 
  -9   5   4       13.81       26.61      4.70 o 
  -8   5   4      315.23      298.76     12.86 o 
  -7   5   4       30.17       26.52      3.59 o 
  -6   5   4      564.24      562.88     14.71 o 
  -5   5   4       10.40       10.17      2.63 o 
  -4   5   4       27.56       29.85      3.23 o 
  -3   5   4      105.96      112.72      7.20 o 
  -2   5   4      119.51      127.49      7.81 o 
  -1   5   4        3.83        7.11      2.51 o 
   0   5   4      206.80      215.46      7.82 o 
   1   5   4        2.32       10.20      2.98 o 
   2   5   4      654.17      631.60     17.39 o 
   3   5   4       54.07       54.12      7.08 o 
   4   5   4       66.11       73.00      5.11 o 
   5   5   4        1.94        8.02      3.28 o 
   6   5   4      144.06      137.20     16.38 o 
   7   5   4       39.06       71.81     11.23 o 
   8   5   4      230.86      231.15     17.01 o 
   9   5   4       28.51       30.41      7.81 o 
  10   5   4      383.09      389.32     22.35 o 
  11   5   4       52.54       62.30      9.48 o 
  12   5   4        5.60       10.47      6.30 o 
  13   5   4       28.96       48.21      8.87 o 
  14   5   4        9.26       10.01      7.71 o 
  15   5   4       38.82       29.36      8.44 o 
  16   5   4        2.48        0.58      5.41 o 
  17   5   4       44.57       66.06     13.82 o 
  18   5   4       46.50       48.58     29.25 o 
  19   5   4        0.01       -2.73      8.00 o 
  20   5   4        9.60        3.18      9.16 o 
  21   5   4       21.55       33.83     15.60 o 
  22   5   4       15.06       23.11     15.47 o 
 -25   6   4        0.14        5.08     10.70 o 
 -24   6   4       38.37       62.18     19.03 o 
 -23   6   4        1.95       12.49      9.40 o 
 -22   6   4        4.77       -0.08      5.75 o 
 -21   6   4       25.02       15.39      8.06 o 
 -20   6   4        9.96        7.66      7.32 o 
 -19   6   4       77.08       69.69     11.63 o 
 -18   6   4       18.55       25.12      7.57 o 
 -17   6   4        0.27        5.94      5.68 o 
 -16   6   4      131.01      102.23     11.98 o 
 -15   6   4      292.03      309.70     19.81 o 
 -14   6   4      264.48      271.51     17.53 o 
 -13   6   4       17.05       11.46      5.91 o 
 -12   6   4      232.05      231.50     14.77 o 
 -11   6   4      143.01      150.79     11.22 o 
 -10   6   4       57.67       63.49      6.70 o 
  -9   6   4      164.56      146.49      8.99 o 
  -8   6   4      245.56      226.28      7.66 o 
  -7   6   4       96.13       86.66      7.93 o 
  -6   6   4      520.99      510.93     14.22 o 
  -5   6   4        2.32        0.45      2.22 o 
  -4   6   4       44.69       46.26      6.26 o 
  -3   6   4        0.02        6.47      3.75 o 
  -2   6   4       35.10       53.14      6.89 o 
  -1   6   4       77.40       93.62      7.19 o 
   0   6   4      331.04      317.51     14.40 o 
   1   6   4      207.42      216.58     11.98 o 
   2   6   4      170.93      156.25      9.87 o 
   3   6   4       18.68       20.94      4.52 o 
   4   6   4       67.82       58.74      8.05 o 
   5   6   4        1.72        1.13      3.57 o 
   6   6   4      650.15      589.30     24.91 o 
   7   6   4      148.76      126.43      9.99 o 
   8   6   4       48.46       57.67      7.89 o 
   9   6   4       47.95       43.58      7.99 o 
  10   6   4       48.14       65.86      9.53 o 
  11   6   4      102.57      128.82     13.87 o 
  12   6   4        0.18       10.06      8.21 o 
  13   6   4      120.87      137.00     13.88 o 
  14   6   4       36.83       42.63      8.65 o 
  15   6   4       11.19       13.20      7.35 o 
  16   6   4       60.38       38.83     10.08 o 
  17   6   4        5.00       14.57      7.82 o 
  18   6   4        6.99       12.00     10.61 o 
  19   6   4        2.69       26.03     12.39 o 
  20   6   4        8.25       55.69     21.94 o 
  21   6   4        0.00       30.91     15.21 o 
 -24   7   4        8.59        9.00     14.01 o 
 -23   7   4       34.12       31.42     11.97 o 
 -22   7   4        9.58       30.80     10.62 o 
 -21   7   4       20.50        5.55      7.26 o 
 -20   7   4        0.33        1.16      6.62 o 
 -19   7   4        9.77        6.61      7.28 o 
 -18   7   4       11.18       14.98      7.76 o 
 -17   7   4       37.04       41.02      9.18 o 
 -16   7   4        0.47        0.61      5.94 o 
 -15   7   4       10.95        5.38      5.52 o 
 -14   7   4        2.63        4.62      7.01 o 
 -13   7   4     1022.96      910.96     45.60 o 
 -12   7   4      534.04      522.79     27.00 o 
 -11   7   4      102.56       97.12     12.54 o 
 -10   7   4      181.93      179.58     11.46 o 
  -9   7   4      114.36       97.04      7.87 o 
  -8   7   4      222.96      207.00     10.08 o 
  -7   7   4       42.32       33.35      4.67 o 
  -6   7   4       15.66       28.39      8.74 o 
  -5   7   4       39.02       50.74      6.03 o 
  -4   7   4       34.10       28.75      4.93 o 
  -3   7   4       13.84       11.36      7.60 o 
  -2   7   4        5.78       14.63      5.26 o 
  -1   7   4      175.32      161.48     12.34 o 
   0   7   4       48.88       59.58     11.48 o 
   1   7   4        0.00        5.79      4.42 o 
   2   7   4       21.66       29.59      5.71 o 
   3   7   4       21.60       39.43      8.07 o 
   4   7   4      967.72      867.56     32.43 o 
   5   7   4      447.20      423.37     26.30 o 
   6   7   4       88.85       76.26     10.83 o 
   7   7   4      502.18      454.67     26.66 o 
   8   7   4       20.79       21.75      5.93 o 
   9   7   4      105.05      100.29     10.23 o 
  10   7   4        4.02       10.50      5.96 o 
  11   7   4       18.97       14.64      6.80 o 
  12   7   4        1.79        2.28      5.58 o 
  13   7   4       34.66       53.93     11.53 o 
  14   7   4       34.03       36.68      8.76 o 
  15   7   4        1.15        3.72      6.12 o 
  16   7   4       38.62       38.17     13.38 o 
  17   7   4        3.22        8.45      7.97 o 
  18   7   4       19.30        8.12     12.37 o 
  19   7   4        0.86       -2.43      9.88 o 
  20   7   4       12.32        3.28     12.69 o 
 -23   8   4        8.30        6.88     12.31 o 
 -22   8   4        3.22       -5.14      9.31 o 
 -21   8   4        6.44       11.95      9.75 o 
 -20   8   4        1.07        2.86      8.26 o 
 -19   8   4        4.09        7.71      8.35 o 
 -18   8   4       35.75       38.55     10.19 o 
 -17   8   4      104.44      104.66     16.48 o 
 -16   8   4       30.66       24.97      7.92 o 
 -15   8   4      146.22      130.15     14.15 o 
 -14   8   4        3.94        3.32      5.29 o 
 -13   8   4      334.18      331.91     30.79 o 
 -12   8   4       48.57       68.52     11.17 o 
 -11   8   4        7.91       19.63      7.83 o 
 -10   8   4       36.54       71.40     12.19 o 
  -9   8   4        1.30       -1.22      5.62 o 
  -8   8   4      138.75      143.42     12.70 o 
  -7   8   4        0.13       -3.70      5.42 o 
  -6   8   4       59.31       71.80      7.42 o 
  -5   8   4        2.57       -0.04      5.53 o 
  -4   8   4       75.94       67.48      7.46 o 
  -3   8   4        7.29        8.57      4.38 o 
  -2   8   4      121.18      126.07     10.06 o 
  -1   8   4        0.11        3.87      5.22 o 
   0   8   4      101.59      100.77      9.70 o 
   1   8   4       91.61      112.17      9.04 o 
   2   8   4       14.25       22.27      6.77 o 
   3   8   4      173.21      152.29     16.65 o 
   4   8   4      574.13      569.15     25.65 o 
   5   8   4      710.00      685.04     45.86 o 
   6   8   4      106.06       89.85      9.82 o 
   7   8   4       11.40       27.76      7.80 o 
   8   8   4        0.10        2.00      5.83 o 
   9   8   4       16.98        7.46      8.45 o 
  10   8   4        2.31       -0.21      6.49 o 
  11   8   4       52.96       74.88     13.25 o 
  12   8   4        3.79        5.48      6.83 o 
  13   8   4       93.25       87.07     15.04 o 
  14   8   4        6.25        1.75      7.08 o 
  15   8   4       21.52       40.33     15.15 o 
  16   8   4       11.06        8.62      9.31 o 
  17   8   4       25.10       14.39      9.58 o 
  18   8   4       17.91       14.35     13.68 o 
  19   8   4        9.64       13.21     13.31 o 
 -21   9   4        0.02       -2.28      8.96 o 
 -20   9   4        0.12       14.22     10.60 o 
 -19   9   4        0.47        5.17      9.51 o 
 -18   9   4       21.68       26.80     11.70 o 
 -17   9   4      108.86      100.95     19.10 o 
 -16   9   4        0.37        5.08      7.04 o 
 -15   9   4       71.62       70.98     14.01 o 
 -14   9   4        5.48        7.98      7.53 o 
 -13   9   4       37.46       47.28     11.98 o 
 -12   9   4        0.33       -2.45      6.79 o 
 -11   9   4       69.50       89.00     19.47 o 
 -10   9   4        5.55        8.01      8.58 o 
  -9   9   4       80.13      107.78     14.35 o 
  -8   9   4        3.13        6.36      5.76 o 
  -7   9   4      576.04      494.43     23.13 o 
  -6   9   4       74.36       62.11      7.74 o 
  -5   9   4      154.86      141.36     11.44 o 
  -4   9   4      111.23      126.33     11.09 o 
  -3   9   4        2.74        0.01      3.71 o 
  -2   9   4        0.55        8.64      5.75 o 
  -1   9   4      136.93      101.19     11.95 o 
   0   9   4      113.30      108.73     10.66 o 
   1   9   4       62.23       71.69      8.65 o 
   2   9   4      321.79      299.31     17.61 o 
   3   9   4      120.94       99.89      9.71 o 
   4   9   4      350.15      360.34     28.66 o 
   5   9   4        0.00       -0.80      8.78 o 
   6   9   4      446.26      409.11     28.09 o 
   7   9   4       33.41       24.07      9.19 o 
   8   9   4        0.13       -7.37      7.37 o 
   9   9   4        1.62        0.41      8.98 o 
  10   9   4        0.04        3.12      6.58 o 
  11   9   4       18.66       23.71      9.61 o 
  12   9   4        3.01       15.49     10.10 o 
  13   9   4        0.81       -0.69      6.74 o 
  14   9   4        0.00       -5.43      7.65 o 
  15   9   4        5.76        6.81     10.31 o 
  16   9   4        7.94        5.85      9.97 o 
  17   9   4        0.00        8.62      9.38 o 
  18   9   4        0.01        0.07     10.56 o 
 -20  10   4        1.59       -0.97     10.48 o 
 -19  10   4        7.97       27.79     12.17 o 
 -18  10   4        1.72       15.24     12.31 o 
 -17  10   4        0.05       -1.72      8.22 o 
 -16  10   4       10.14       30.68     16.47 o 
 -15  10   4       10.53       27.16     11.46 o 
 -14  10   4       34.55       28.34     10.64 o 
 -13  10   4        2.29        6.20      7.83 o 
 -12  10   4        5.97        4.12      6.90 o 
 -11  10   4       21.59       35.03      9.98 o 
 -10  10   4        0.12        7.61      7.24 o 
  -9  10   4        1.62        8.47      8.17 o 
  -8  10   4       27.26       29.92     14.77 o 
  -7  10   4      104.80       98.03     10.83 o 
  -6  10   4        7.61       13.38      6.28 o 
  -5  10   4        0.89        5.77      5.41 o 
  -4  10   4       31.23       43.64     14.48 o 
  -3  10   4        0.17        1.33      4.39 o 
  -2  10   4       12.35       28.48      7.67 o 
  -1  10   4       40.07       40.51      9.92 o 
   0  10   4       24.05       22.30      6.98 o 
   1  10   4        1.08       -5.06      5.79 o 
   2  10   4        7.35       20.16      7.90 o 
   3  10   4        2.33        0.30      4.93 o 
   4  10   4      182.38      184.63     16.05 o 
   5  10   4        8.37        4.33      5.72 o 
   6  10   4       12.02       12.84      7.64 o 
   7  10   4       18.52       28.73     10.57 o 
   8  10   4        3.15       13.99      9.44 o 
   9  10   4        9.15        3.91      7.72 o 
  10  10   4        4.89       14.65     10.54 o 
  11  10   4        6.48        3.72      8.49 o 
  12  10   4        0.29        8.83      9.09 o 
  13  10   4        0.06        0.68      7.47 o 
  14  10   4        1.03       25.46     12.54 o 
  15  10   4        6.94        6.25      9.40 o 
  16  10   4        0.92       -1.41      9.97 o 
 -18  11   4        6.16      -12.03     12.37 o 
 -17  11   4        1.93        8.41     10.50 o 
 -16  11   4        2.88       -6.78      9.68 o 
 -15  11   4        1.74       14.23     10.51 o 
 -14  11   4        2.55       -0.60      6.60 o 
 -13  11   4       15.97       33.32     10.82 o 
 -12  11   4        0.45       -6.45      8.58 o 
 -11  11   4       10.58       18.38      9.69 o 
 -10  11   4        0.20        7.49      7.68 o 
  -9  11   4       27.94       33.78     11.18 o 
  -8  11   4        2.52       17.66      9.94 o 
  -7  11   4       91.74       52.85     12.01 o 
  -6  11   4       24.75       38.05     14.19 o 
  -5  11   4        3.71        4.79      4.98 o 
  -4  11   4       61.27       58.15      9.39 o 
  -3  11   4        0.81        3.26      5.57 o 
  -2  11   4        2.84        2.45      5.38 o 
  -1  11   4       16.22       17.84      8.17 o 
   0  11   4       44.09       15.43      7.33 o 
   1  11   4        4.08       -2.68      5.54 o 
   2  11   4        0.01       11.23      6.93 o 
   3  11   4        2.14       -4.43      6.31 o 
   4  11   4        0.26        4.96      7.30 o 
   5  11   4        0.16        6.79      6.37 o 
   6  11   4        1.51       28.61     22.53 o 
   7  11   4        0.85        3.95      7.85 o 
   8  11   4        3.13       12.15     10.98 o 
   9  11   4       13.74        9.30      9.76 o 
  10  11   4       37.01       46.06     14.00 o 
  11  11   4        9.58        8.70     12.37 o 
  12  11   4       25.84       27.82     10.85 o 
  13  11   4       27.07       15.66     11.12 o 
  14  11   4        0.99        6.64      9.82 o 
 -15  12   4        2.14       11.11     15.77 o 
 -14  12   4        0.30       13.15     12.20 o 
 -13  12   4       18.10       10.49     10.05 o 
 -12  12   4        0.84        5.74     13.13 o 
 -11  12   4        5.06       18.15     11.34 o 
 -10  12   4        5.25       30.78     21.27 o 
  -9  12   4       15.95       19.78      9.96 o 
  -8  12   4        1.35        0.66      6.60 o 
  -7  12   4       17.09       20.31     14.36 o 
  -6  12   4        7.90       61.31     31.37 o 
  -5  12   4        1.09       -6.94      6.94 o 
  -4  12   4       52.71       41.32     12.59 o 
  -3  12   4        5.58       -2.05      5.94 o 
  -2  12   4        1.08        7.70      6.81 o 
  -1  12   4       11.72        5.76      7.20 o 
   0  12   4       26.91       39.49     11.53 o 
   1  12   4        0.18        0.24      5.64 o 
   2  12   4        2.17        5.57      7.33 o 
   3  12   4        7.24       -7.38      7.38 o 
   4  12   4        0.12       -2.68      6.27 o 
   5  12   4        0.03        6.08      8.51 o 
   6  12   4       32.57       44.35     15.25 o 
   7  12   4        0.55       -3.54      9.01 o 
   8  12   4       11.98        7.52      8.77 o 
   9  12   4       12.07       20.55     13.90 o 
  10  12   4       29.15       15.94     12.85 o 
  11  12   4        4.29        1.40      7.60 o 
 -12  13   4        4.05       26.09     15.04 o 
 -11  13   4       19.78       45.18     18.36 o 
 -10  13   4        2.97        7.60     11.82 o 
  -9  13   4        0.73      -15.15     15.23 o 
  -8  13   4       22.67       28.72     17.66 o 
  -7  13   4        0.91       11.91     11.06 o 
  -6  13   4       13.16       30.94     19.79 o 
  -5  13   4        4.81       -3.55      9.07 o 
  -4  13   4        0.81       17.99     13.96 o 
  -3  13   4        0.27        3.35      9.85 o 
  -2  13   4        6.05        0.19      7.14 o 
  -1  13   4       16.43       10.14     11.39 o 
   0  13   4        0.04       10.91      8.46 o 
   1  13   4       10.21        0.49      7.11 o 
   2  13   4        2.36       11.00      9.06 o 
   3  13   4       23.32       27.47     12.56 o 
   4  13   4        3.05       10.91     10.03 o 
   5  13   4        1.38       -2.45     10.63 o 
   6  13   4        2.52        0.13      9.20 o 
   7  13   4        1.99       -7.86     12.01 o 
   8  13   4        6.99       15.57     13.90 o 
  -6  14   4       26.84        9.94     13.98 o 
  -5  14   4        0.21       -3.33      8.93 o 
  -4  14   4       23.03       13.56     11.75 o 
  -3  14   4        1.86       15.62     12.45 o 
  -2  14   4        5.06       -0.07     10.08 o 
  -1  14   4       13.76       33.48     18.96 o 
   0  14   4       71.67       40.87     31.21 o 
   1  14   4       17.86       27.26     17.82 o 
   2  14   4        4.05        6.64     12.76 o 
 -27   1   5        0.91       15.90     12.52 o 
 -26   1   5        0.13        5.74      9.98 o 
 -25   1   5        1.73        8.01     10.02 o 
 -24   1   5       14.15       11.74      9.91 o 
 -23   1   5        0.00        4.47      8.94 o 
 -22   1   5       33.04       50.03     11.81 o 
 -21   1   5        0.89       -3.93      9.35 o 
 -20   1   5        1.10       -0.76      6.87 o 
 -19   1   5        5.30        5.64      8.06 o 
 -18   1   5        2.46        5.21      6.31 o 
 -17   1   5       20.50       36.86      9.15 o 
 -16   1   5        3.28       10.96      6.83 o 
 -15   1   5       19.70       22.70      7.96 o 
 -14   1   5      326.17      306.85     13.69 o 
 -13   1   5        7.26        1.76      6.47 o 
 -12   1   5       17.30       14.78      5.36 o 
 -11   1   5       24.31        8.60      4.59 o 
 -10   1   5      140.48      152.33      7.95 o 
  -9   1   5       44.60       44.45      4.03 o 
  -8   1   5      206.81      219.82      7.25 o 
  -7   1   5       50.60       57.18      4.52 o 
  -6   1   5       67.13       70.99      4.39 o 
  -5   1   5       82.76       73.83      7.89 o 
  -4   1   5       32.75       40.56      3.86 o 
  -3   1   5      310.19      318.13     10.84 o 
  -2   1   5      140.82      146.61      7.63 o 
  -1   1   5     1053.07     1140.90     29.78 o 
   0   1   5      327.72      400.19     13.95 o 
   1   1   5        8.09       24.69      3.86 o 
   2   1   5      162.03      156.37      7.45 o 
   3   1   5        8.74       15.70      3.25 o 
   4   1   5       63.21       75.93      8.42 o 
   5   1   5       17.53       24.42      8.62 o 
   6   1   5       75.37       65.42      4.63 o 
   7   1   5      159.02      156.56      9.27 o 
   8   1   5      149.18      144.25      9.27 o 
   9   1   5      122.20      113.55     11.14 o 
  10   1   5       68.69       78.07      6.40 o 
  11   1   5       80.46       81.83     12.39 o 
  12   1   5       46.27       43.03     10.30 o 
  13   1   5        0.27        3.83      7.98 o 
  14   1   5        1.33        7.00     13.09 o 
  15   1   5        6.99        5.97      7.24 o 
  16   1   5        3.09       19.16     10.04 o 
  17   1   5       41.57       74.08     15.48 o 
  18   1   5       31.48       15.86      9.64 o 
  19   1   5      100.88      112.30     18.54 o 
  20   1   5       13.11       25.11     12.14 o 
  21   1   5        0.06      -14.12     14.12 o 
  22   1   5        2.09       11.47     11.33 o 
 -26   2   5        0.14       -8.70     11.16 o 
 -25   2   5        9.57       11.25     11.40 o 
 -24   2   5        4.51       13.50      9.99 o 
 -23   2   5        0.02       12.37      9.95 o 
 -22   2   5       11.55       13.85     15.04 o 
 -21   2   5        6.75        9.76      9.23 o 
 -20   2   5      184.19      191.47     18.64 o 
 -19   2   5       17.25       10.55      7.77 o 
 -18   2   5      309.98      262.00     22.26 o 
 -17   2   5       78.52       74.52      8.22 o 
 -16   2   5       49.01       50.84      6.41 o 
 -15   2   5       37.96       39.02      6.13 o 
 -14   2   5        0.06       19.12      6.81 o 
 -13   2   5       78.97       93.11     11.20 o 
 -12   2   5      301.52      309.28     14.48 o 
 -11   2   5       16.78       18.28      4.63 o 
 -10   2   5        7.04       11.85      5.12 o 
  -9   2   5       55.13       57.52      9.78 o 
  -8   2   5      161.50      176.71     12.73 o 
  -7   2   5      300.69      287.51     12.18 o 
  -6   2   5        2.66        4.35      1.81 o 
  -5   2   5       54.93       56.97      7.85 o 
  -4   2   5        0.00        6.32      2.31 o 
  -3   2   5      135.30      129.82      6.30 o 
  -2   2   5      741.61      769.99     23.95 o 
  -1   2   5        1.94        9.17      2.97 o 
   0   2   5      314.06      294.45     10.98 o 
   1   2   5       17.04       28.20      7.66 o 
   2   2   5       22.58       26.61      3.89 o 
   3   2   5       47.48       42.51      4.74 o 
   4   2   5        9.48       13.00      4.82 o 
   5   2   5        0.05        3.72      4.13 o 
   6   2   5      236.72      221.62     15.80 o 
   7   2   5       29.63       44.67      6.04 o 
   8   2   5        8.91        4.53      3.92 o 
   9   2   5       52.56       71.57      7.18 o 
  10   2   5        4.78       11.30      5.35 o 
  11   2   5       32.16       39.43     15.07 o 
  12   2   5        7.03        2.23      5.91 o 
  13   2   5       44.44       47.83     10.27 o 
  14   2   5       16.70       19.47     10.87 o 
  15   2   5        0.39        0.43      6.19 o 
  16   2   5       17.14       38.14     12.99 o 
  17   2   5        0.03        0.31      7.13 o 
  18   2   5       86.83      102.03     16.89 o 
  19   2   5        1.36        6.67      8.71 o 
  20   2   5        1.39        4.80      9.15 o 
  21   2   5        0.21      -10.99     10.99 o 
  22   2   5        0.46        6.60     10.12 o 
 -26   3   5        9.57       34.89     15.40 o 
 -25   3   5       17.18       36.49     15.22 o 
 -24   3   5        6.06       13.85     12.10 o 
 -23   3   5       28.76       44.84     12.99 o 
 -22   3   5       48.86       61.95     13.38 o 
 -21   3   5       21.36        8.00      8.94 o 
 -20   3   5        8.74       37.00     14.30 o 
 -19   3   5        0.00        5.60      5.39 o 
 -18   3   5       21.38       24.08      7.17 o 
 -17   3   5       48.40       67.44      8.42 o 
 -16   3   5       10.13       17.31      6.82 o 
 -15   3   5        1.79        1.19      5.38 o 
 -14   3   5        7.03       25.63      5.81 o 
 -13   3   5        2.67        3.81      4.18 o 
 -12   3   5      100.57      107.40     10.44 o 
 -11   3   5      584.18      592.20     28.85 o 
 -10   3   5       46.98       46.22      5.71 o 
  -9   3   5        5.11       16.12      4.23 o 
  -8   3   5      180.72      176.93     10.51 o 
  -7   3   5        5.06        3.72      3.51 o 
  -6   3   5      404.73      384.44     11.59 o 
  -5   3   5      804.97      730.14     33.55 o 
  -4   3   5        6.63       15.07      3.57 o 
  -3   3   5       38.01       49.95      4.22 o 
  -2   3   5      371.83      363.88     14.53 o 
  -1   3   5      131.67      161.65     14.12 o 
   0   3   5      507.37      526.70     18.65 o 
   1   3   5     1013.87     1032.33     30.78 o 
   2   3   5      391.67      373.58     14.06 o 
   3   3   5       92.23       92.44      6.61 o 
   4   3   5        1.22        7.16      3.82 o 
   5   3   5       33.32       39.75      4.00 o 
   6   3   5        1.38        6.54      4.82 o 
   7   3   5      333.87      318.73     16.38 o 
   8   3   5        5.46        4.52      4.51 o 
   9   3   5       38.66       36.31      6.44 o 
  10   3   5        5.03        0.98      5.36 o 
  11   3   5       42.39       46.20      7.91 o 
  12   3   5        4.49        8.07      4.86 o 
  13   3   5        9.61       15.28      8.59 o 
  14   3   5       34.68       42.19     10.72 o 
  15   3   5        8.38       22.61     13.62 o 
  16   3   5        3.34       25.16     16.12 o 
  17   3   5       24.67       30.80     12.07 o 
  18   3   5       22.68       32.37     12.89 o 
  19   3   5        0.11       -0.79      8.30 o 
  20   3   5        0.02        1.97      9.17 o 
  21   3   5        5.71       12.86     10.80 o 
 -26   4   5        2.48       31.85     13.87 o 
 -25   4   5        6.01        6.00     11.15 o 
 -24   4   5        6.98       28.23     11.49 o 
 -23   4   5        0.11       -9.65     10.58 o 
 -22   4   5        0.40       -0.77      7.25 o 
 -21   4   5        1.74       -0.27      6.31 o 
 -20   4   5        3.46        2.77      5.37 o 
 -19   4   5       22.36       19.34      6.70 o 
 -18   4   5       13.21       42.29     15.25 o 
 -17   4   5       53.14       71.87      9.42 o 
 -16   4   5       23.45       28.16      7.19 o 
 -15   4   5        5.04       11.98      7.18 o 
 -14   4   5      121.50      114.65      9.80 o 
 -13   4   5        2.15        1.75      5.84 o 
 -12   4   5     1553.05     1525.48     54.38 o 
 -11   4   5      112.86      103.74      9.12 o 
 -10   4   5       60.37       65.01      6.95 o 
  -9   4   5       41.44       45.30      6.16 o 
  -8   4   5       74.85       70.63      6.61 o 
  -7   4   5       20.43       30.01      4.83 o 
  -6   4   5       95.18       77.50      5.30 o 
  -5   4   5       44.25       39.43      3.78 o 
  -4   4   5      734.88      714.26     19.20 o 
  -3   4   5       84.56       83.15      4.99 o 
  -2   4   5        9.82       17.42      3.30 o 
  -1   4   5      630.56      607.81     20.76 o 
   0   4   5      229.31      241.78     10.09 o 
   1   4   5       42.86       52.00      6.12 o 
   2   4   5      104.70      110.14      6.76 o 
   3   4   5       22.11       23.88      6.91 o 
   4   4   5       38.74       53.87      4.95 o 
   5   4   5       13.74       15.94      6.01 o 
   6   4   5      103.81       97.80      8.47 o 
   7   4   5       66.70       77.10      8.56 o 
   8   4   5       48.37       58.56      8.64 o 
   9   4   5      157.87      168.76     15.26 o 
  10   4   5       22.78       22.55      6.67 o 
  11   4   5        4.94        4.72      5.20 o 
  12   4   5        0.03       -0.81      6.58 o 
  13   4   5       40.36       42.55      8.44 o 
  14   4   5       93.69      109.72     16.54 o 
  15   4   5       55.03       53.06     14.01 o 
  16   4   5        0.13        9.52      8.60 o 
  17   4   5       22.99       21.61     12.12 o 
  18   4   5       43.04       36.68     14.27 o 
  19   4   5        0.02        6.23     10.82 o 
  20   4   5       25.45       48.11     14.78 o 
  21   4   5        0.09       -9.51     10.07 o 
 -25   5   5       12.94       30.13     13.73 o 
 -24   5   5       51.84       48.88     14.76 o 
 -23   5   5        9.42       12.21     10.08 o 
 -22   5   5        2.35       11.90     11.13 o 
 -21   5   5        9.22        5.24      8.66 o 
 -20   5   5        2.89        2.95      7.46 o 
 -19   5   5        1.71       13.15      7.41 o 
 -18   5   5        9.03       14.10      7.26 o 
 -17   5   5        4.95       19.05     10.63 o 
 -16   5   5       28.46       27.83      7.11 o 
 -15   5   5       52.26       50.86     10.82 o 
 -14   5   5      615.68      605.06     28.87 o 
 -13   5   5        9.89        7.00      5.61 o 
 -12   5   5     1404.33     1397.02     52.47 o 
 -11   5   5      291.53      292.37     17.05 o 
 -10   5   5      102.83      114.30      9.50 o 
  -9   5   5       28.47       29.37      6.15 o 
  -8   5   5      121.77      118.48      8.70 o 
  -7   5   5      170.34      154.54     10.92 o 
  -6   5   5        1.67        1.35      2.10 o 
  -5   5   5       20.09       26.75      3.78 o 
  -4   5   5        0.00       -0.61      2.35 o 
  -3   5   5       17.40       24.81      4.97 o 
  -2   5   5       26.23       31.80      3.82 o 
  -1   5   5       73.83       64.72      8.42 o 
   0   5   5      217.24      205.17      9.11 o 
   1   5   5        8.48       16.76      4.59 o 
   2   5   5       94.68       79.74      6.18 o 
   3   5   5       97.58       75.58      6.12 o 
   4   5   5      431.78      402.54     14.30 o 
   5   5   5        0.26       -2.78      3.88 o 
   6   5   5      133.03      143.04     12.24 o 
   7   5   5      253.70      244.82     15.11 o 
   8   5   5       17.87       14.23      6.88 o 
   9   5   5       21.64       41.29     11.89 o 
  10   5   5        3.17       10.16      7.54 o 
  11   5   5        1.63        6.18      6.91 o 
  12   5   5        1.10        3.20      5.49 o 
  13   5   5       28.82       22.65      7.08 o 
  14   5   5       60.92       62.18     12.36 o 
  15   5   5        4.51       12.75      8.51 o 
  16   5   5        0.07       -1.92      7.62 o 
  17   5   5       20.22        4.84      9.02 o 
  18   5   5        0.96        7.26     13.06 o 
  19   5   5       11.75        5.90      9.92 o 
  20   5   5        0.75       11.02     11.08 o 
 -24   6   5        5.27        9.07     10.02 o 
 -23   6   5        0.12       17.59     11.74 o 
 -22   6   5        0.20       -9.42      9.76 o 
 -21   6   5        0.36       19.66     12.33 o 
 -20   6   5       34.22       23.40      9.29 o 
 -19   6   5        0.77        4.26      6.63 o 
 -18   6   5        2.78       -5.33      6.34 o 
 -17   6   5        1.73       18.42      8.21 o 
 -16   6   5        6.38        4.56      5.75 o 
 -15   6   5        0.44       -5.97      5.97 o 
 -14   6   5      239.58      228.69     16.40 o 
 -13   6   5        0.30        3.83      8.29 o 
 -12   6   5      170.36      165.64     12.22 o 
 -11   6   5       19.22       20.43      7.28 o 
 -10   6   5       10.68        0.13      3.52 o 
  -9   6   5        0.08       -4.23      4.96 o 
  -8   6   5       35.27       50.06      7.13 o 
  -7   6   5      226.17      263.10     13.02 o 
  -6   6   5      159.84      152.47      7.18 o 
  -5   6   5        9.44        9.60      2.51 o 
  -4   6   5       23.76       27.94      7.41 o 
  -3   6   5      142.53      145.53     10.00 o 
  -2   6   5       94.85      116.72     11.57 o 
  -1   6   5       64.56       70.72      9.27 o 
   0   6   5       22.25       20.74      7.94 o 
   1   6   5      589.04      572.36     22.63 o 
   2   6   5      355.57      373.33     18.88 o 
   3   6   5     1139.52      968.38     34.39 o 
   4   6   5      136.78      112.28      8.54 o 
   5   6   5     1823.17     1619.11     47.30 o 
   6   6   5      555.58      482.95     33.68 o 
   7   6   5      225.89      219.94     15.23 o 
   8   6   5       75.73       92.68     12.14 o 
   9   6   5       24.83       20.41      6.57 o 
  10   6   5       52.28       60.31     11.38 o 
  11   6   5        0.35       11.81     12.92 o 
  12   6   5        1.92       26.88     13.29 o 
  13   6   5        0.44        4.36      5.93 o 
  14   6   5       29.16       31.98      9.01 o 
  15   6   5        4.16       12.16      8.25 o 
  16   6   5       31.26       45.11     12.89 o 
  17   6   5        4.77       -3.56      8.85 o 
  18   6   5        7.04       19.05     13.54 o 
  19   6   5        9.03        9.95     14.00 o 
 -23   7   5        3.60        2.39     11.27 o 
 -22   7   5       30.51       31.30     20.35 o 
 -21   7   5        2.19        3.70      7.71 o 
 -20   7   5        2.64        0.70      5.54 o 
 -19   7   5        0.11        6.41      6.73 o 
 -18   7   5       18.81       15.64      7.19 o 
 -17   7   5        7.17       15.16      7.16 o 
 -16   7   5      160.21      169.79     14.79 o 
 -15   7   5       27.43       30.67      8.38 o 
 -14   7   5      221.21      217.07     14.69 o 
 -13   7   5      134.67      138.29     11.71 o 
 -12   7   5       21.60       10.87      5.88 o 
 -11   7   5        3.57        5.57      4.21 o 
 -10   7   5       14.73       22.55      8.48 o 
  -9   7   5       45.90       67.37     10.62 o 
  -8   7   5       57.25       75.37     11.58 o 
  -7   7   5       47.78       43.41      8.67 o 
  -6   7   5       64.16       53.92      6.50 o 
  -5   7   5        4.10        7.57      5.53 o 
  -4   7   5       10.39        9.64      5.40 o 
  -3   7   5       25.84       39.44      6.21 o 
  -2   7   5       13.17        6.58      5.60 o 
  -1   7   5      156.93      168.85     12.95 o 
   0   7   5       74.03       73.98      8.59 o 
   1   7   5        7.76        0.79      3.95 o 
   2   7   5        4.82        5.77      4.99 o 
   3   7   5       80.23       79.41      8.92 o 
   4   7   5      177.03      154.76     11.52 o 
   5   7   5      268.52      270.54     27.62 o 
   6   7   5        2.71        0.98      5.88 o 
   7   7   5       18.43       24.23      8.64 o 
   8   7   5        0.05       -0.96      6.69 o 
   9   7   5        2.47       10.89      7.40 o 
  10   7   5        0.02        3.57      6.65 o 
  11   7   5       22.26       12.44      8.39 o 
  12   7   5       38.91       31.17     14.20 o 
  13   7   5        1.85       12.38      7.84 o 
  14   7   5        3.46       15.77      9.02 o 
  15   7   5        0.26       -2.83      7.65 o 
  16   7   5        0.03       -8.39     11.76 o 
  17   7   5        5.52      -13.50     13.50 o 
  18   7   5        1.58       -1.56     10.53 o 
 -22   8   5       12.59        8.60     11.16 o 
 -21   8   5        0.53        0.14      8.37 o 
 -20   8   5        9.27        5.86      9.79 o 
 -19   8   5        0.18       -3.81      8.59 o 
 -18   8   5       41.00       52.74     13.56 o 
 -17   8   5       69.34       62.03     13.97 o 
 -16   8   5       75.48       82.85     13.96 o 
 -15   8   5        2.87       28.87     14.26 o 
 -14   8   5      249.87      259.76     22.31 o 
 -13   8   5      104.73      121.26     14.24 o 
 -12   8   5        1.24        3.64      6.78 o 
 -11   8   5        0.36       -1.36      5.47 o 
 -10   8   5        0.62       10.98      8.20 o 
  -9   8   5       23.53       22.48     10.31 o 
  -8   8   5       37.43       25.55     10.20 o 
  -7   8   5        2.21        0.22      5.15 o 
  -6   8   5       91.58       83.58     12.30 o 
  -5   8   5       31.24       41.16     11.59 o 
  -4   8   5        6.51       20.20      6.60 o 
  -3   8   5       14.15        0.05      5.24 o 
  -2   8   5       20.46       25.48      9.07 o 
  -1   8   5      186.86      191.52     14.09 o 
   0   8   5       90.41       97.47     10.99 o 
   1   8   5        7.00       28.35      7.09 o 
   2   8   5      151.14      132.96     10.96 o 
   3   8   5       10.20       17.58      5.58 o 
   4   8   5       30.38       24.46      6.49 o 
   5   8   5       80.42       78.06      8.89 o 
   6   8   5        1.06       -0.28      6.20 o 
   7   8   5       41.64       46.34     12.91 o 
   8   8   5       14.82       33.08     13.51 o 
   9   8   5       18.87        7.10      8.90 o 
  10   8   5        7.50       11.20      8.71 o 
  11   8   5        0.39        9.81      8.34 o 
  12   8   5       14.92       12.84      9.49 o 
  13   8   5        0.01        1.20      7.22 o 
  14   8   5        0.75        4.63      9.07 o 
  15   8   5        2.92        1.68      8.50 o 
  16   8   5        4.93       -8.45     11.94 o 
  17   8   5        1.84        9.42     12.38 o 
 -20   9   5        9.72       22.42     11.89 o 
 -19   9   5       22.75       21.06     11.65 o 
 -18   9   5       27.80       17.54     10.38 o 
 -17   9   5        5.62       13.68      9.15 o 
 -16   9   5        2.03        0.87      6.40 o 
 -15   9   5        0.59       -4.71      7.81 o 
 -14   9   5       17.90       18.44      9.08 o 
 -13   9   5       42.97       30.43     10.57 o 
 -12   9   5        5.43        2.66      6.66 o 
 -11   9   5       58.05       65.73     13.16 o 
 -10   9   5        0.43        1.64      6.57 o 
  -9   9   5        1.54       19.07      9.08 o 
  -8   9   5       49.74       54.77     12.56 o 
  -7   9   5       29.13       36.28      8.94 o 
  -6   9   5       46.23       54.01     10.26 o 
  -5   9   5      174.81      171.50     13.37 o 
  -4   9   5        1.42       14.64      6.98 o 
  -3   9   5       23.30       18.33      7.47 o 
  -2   9   5       21.38       24.18      9.16 o 
  -1   9   5        0.65       17.40     10.93 o 
   0   9   5        0.41       -3.10      5.30 o 
   1   9   5        8.25       14.76      6.35 o 
   2   9   5        5.72        5.83      6.31 o 
   3   9   5       46.87       77.67     10.97 o 
   4   9   5       53.10       53.61     10.26 o 
   5   9   5       48.65       74.19     14.29 o 
   6   9   5       11.22       38.06     13.57 o 
   7   9   5       98.66       95.17     20.82 o 
   8   9   5       61.45       72.42     12.36 o 
   9   9   5       43.02       58.63     15.05 o 
  10   9   5        9.21        5.94      7.61 o 
  11   9   5       16.75        8.91     12.85 o 
  12   9   5        0.96        9.15      9.21 o 
  13   9   5       36.32       20.37     13.75 o 
  14   9   5        2.78        4.38      9.07 o 
  15   9   5        0.79       -1.51      9.23 o 
  16   9   5        0.00       11.14     12.56 o 
 -19  10   5        0.36       -4.90     10.53 o 
 -18  10   5       18.73       10.84     10.62 o 
 -17  10   5        4.64        5.45      9.79 o 
 -16  10   5       13.69       12.14      9.47 o 
 -15  10   5        2.04        3.29      7.65 o 
 -14  10   5        1.57       10.96      9.98 o 
 -13  10   5        3.77        4.50      8.80 o 
 -12  10   5       37.38       45.50     11.99 o 
 -11  10   5        0.24        8.34      9.29 o 
 -10  10   5        7.25        5.49      9.38 o 
  -9  10   5        6.48       19.01      9.07 o 
  -8  10   5       37.50       32.88     10.61 o 
  -7  10   5        4.49       27.53     14.81 o 
  -6  10   5        7.93        1.06      6.44 o 
  -5  10   5       12.51        9.41      8.18 o 
  -4  10   5      125.07      106.45     10.93 o 
  -3  10   5       34.66       39.38      9.58 o 
  -2  10   5       12.11       11.59      5.99 o 
  -1  10   5       40.15       43.60     10.59 o 
   0  10   5        4.62        8.71      6.24 o 
   1  10   5        0.28       12.47      8.77 o 
   2  10   5        0.59        4.21      6.11 o 
   3  10   5        6.13        0.56      5.49 o 
   4  10   5        1.23        9.84      8.42 o 
   5  10   5        1.27        1.02      6.66 o 
   6  10   5       29.32       39.02     11.54 o 
   7  10   5        3.61       -0.65     14.96 o 
   8  10   5        1.55        5.03      7.83 o 
   9  10   5       88.01       98.85     21.57 o 
  10  10   5        1.56       15.40     11.59 o 
  11  10   5        3.66        9.24      9.32 o 
  12  10   5        4.14        7.15     10.09 o 
  13  10   5       11.69        7.53      9.79 o 
  14  10   5        0.18        7.82      9.95 o 
 -16  11   5       43.58       22.28     12.15 o 
 -15  11   5        1.93       21.13     12.42 o 
 -14  11   5        0.18        6.83     15.99 o 
 -13  11   5        3.79       16.44     11.47 o 
 -12  11   5        5.92        6.50      9.22 o 
 -11  11   5       26.04       15.33      9.25 o 
 -10  11   5       60.12       63.51     14.98 o 
  -9  11   5        3.44        4.27      7.62 o 
  -8  11   5       15.78       14.64      9.05 o 
  -7  11   5        1.06       17.81      8.77 o 
  -6  11   5       55.26       58.08     12.24 o 
  -5  11   5       23.59       14.37      8.75 o 
  -4  11   5       15.41       13.83      8.27 o 
  -3  11   5       25.36       16.43      7.03 o 
  -2  11   5        2.09       -8.52      8.52 o 
  -1  11   5        3.46       15.67      7.59 o 
   0  11   5        0.54       -0.39      5.53 o 
   1  11   5       16.11        1.37      7.11 o 
   2  11   5        0.03       -0.91      8.07 o 
   3  11   5        0.03        0.71      8.15 o 
   4  11   5       20.13       25.20     10.33 o 
   5  11   5        0.28        7.65      8.81 o 
   6  11   5       13.93       15.07      9.58 o 
   7  11   5        0.09        3.90      7.79 o 
   8  11   5        4.51       17.95     10.69 o 
   9  11   5        0.08       18.65     10.47 o 
  10  11   5        1.11       16.19     10.39 o 
  11  11   5        0.10        9.16     16.73 o 
  12  11   5        2.28       -2.77      9.47 o 
 -13  12   5       18.22       18.46     11.54 o 
 -12  12   5        3.76        8.61      9.54 o 
 -11  12   5        0.01       25.19     13.72 o 
 -10  12   5        1.94        0.34      8.05 o 
  -9  12   5        5.92        9.97     10.52 o 
  -8  12   5        0.02       -5.92      8.35 o 
  -7  12   5        0.15       -5.41      9.41 o 
  -6  12   5        9.19       -5.20      7.93 o 
  -5  12   5        2.29       31.96     24.99 o 
  -4  12   5        0.02        5.48     10.16 o 
  -3  12   5        0.03        4.23      7.99 o 
  -2  12   5        6.46        8.53      7.63 o 
  -1  12   5        6.25       -3.87      6.48 o 
   0  12   5        0.50        2.95      5.80 o 
   1  12   5       19.03       15.95      9.94 o 
   2  12   5        0.07       -6.39      9.85 o 
   3  12   5       21.85       13.06     11.89 o 
   4  12   5        1.69        9.54      9.76 o 
   5  12   5       27.10        8.85     12.92 o 
   6  12   5        9.08        6.31      9.75 o 
   7  12   5        0.04       15.88     14.89 o 
   8  12   5        0.98       20.89     11.60 o 
   9  12   5        1.90      -10.07     10.63 o 
  -9  13   5        6.73       19.32     14.19 o 
  -8  13   5        0.17        2.20      9.90 o 
  -7  13   5        0.46        0.06      9.53 o 
  -6  13   5        0.55       12.30     11.29 o 
  -5  13   5        4.61       10.28     12.33 o 
  -4  13   5        0.08       -4.82      9.46 o 
  -3  13   5       13.54       25.06     13.67 o 
  -2  13   5       11.82        8.90     11.17 o 
  -1  13   5       16.82        6.83     10.88 o 
   0  13   5        2.17        7.70     12.70 o 
   1  13   5       20.38       -0.54     11.33 o 
   2  13   5       15.64       22.35     25.13 o 
   3  13   5        0.03        0.26     13.33 o 
   4  13   5        0.52       14.23     12.52 o 
 -26   0   6       52.90       61.17     26.79 o 
 -25   0   6        0.97        8.38     14.47 o 
 -24   0   6       54.21       99.07     23.83 o 
 -23   0   6       43.04      119.02     29.93 o 
 -22   0   6       79.83      109.63     28.51 o 
 -21   0   6       17.31       18.75     14.00 o 
 -20   0   6        0.13      -10.73     12.25 o 
 -19   0   6      248.44      465.32    147.54 o 
 -18   0   6       84.65       73.78     24.62 o 
 -17   0   6      101.21      122.53     27.58 o 
 -16   0   6      209.12      184.26     24.81 o 
 -15   0   6        5.83        1.32      7.08 o 
 -14   0   6       27.76       33.67     10.94 o 
 -13   0   6      188.35      185.52     22.33 o 
 -12   0   6        1.37        5.35      9.33 o 
 -11   0   6       26.68       48.55     11.71 o 
 -10   0   6       17.24       12.10      5.35 o 
  -9   0   6       74.75       72.64      8.75 o 
  -8   0   6       64.30       82.01     10.79 o 
  -7   0   6        3.79        6.48      4.43 o 
  -6   0   6      211.07      225.44     13.55 o 
  -5   0   6       87.14       98.59      8.72 o 
  -4   0   6     1524.41     1609.80     81.89 o 
  -3   0   6        2.34       17.22      8.86 o 
  -2   0   6        2.72        2.82      5.87 o 
  -1   0   6      958.77      965.18     42.82 o 
   0   0   6      380.59      420.19     24.78 o 
   1   0   6     1419.89     1387.71     57.93 o 
   2   0   6      489.84      554.82     28.56 o 
   3   0   6      221.53      199.90     16.95 o 
   4   0   6        0.32       -5.04      5.04 o 
   5   0   6       33.67       48.38     11.26 o 
   6   0   6       67.14       59.94     15.32 o 
   7   0   6      128.64      129.15     17.59 o 
   8   0   6       23.98       37.40     20.31 o 
   9   0   6        5.89       13.23     23.53 o 
  10   0   6       37.72       39.87     15.05 o 
  11   0   6       42.67       45.39     14.42 o 
  12   0   6        3.85       15.18     10.94 o 
  13   0   6        2.68        3.69     10.68 o 
  14   0   6       36.57       22.39     15.36 o 
  15   0   6       10.25        6.90     10.90 o 
  16   0   6        2.32        8.65     13.61 o 
  17   0   6        5.12        8.88     14.17 o 
  18   0   6        0.51       -1.42     10.77 o 
  19   0   6       86.59       46.91     48.66 o 
  20   0   6        0.32       -0.35     14.06 o 
 -26   1   6        0.00        2.83      9.95 o 
 -25   1   6       28.88       42.31     15.80 o 
 -24   1   6        0.22       -7.79      9.52 o 
 -23   1   6       20.14       16.28     10.45 o 
 -22   1   6        0.13       16.46     10.64 o 
 -21   1   6        0.92       15.24      8.81 o 
 -20   1   6        7.21        5.69      8.31 o 
 -19   1   6      109.16      116.31     15.98 o 
 -18   1   6        2.02        6.16      7.06 o 
 -17   1   6       19.00       19.49      8.48 o 
 -16   1   6       41.31       43.62      9.14 o 
 -15   1   6       67.67       64.02     10.14 o 
 -14   1   6        2.10       -3.02      5.31 o 
 -13   1   6      106.42      103.73     12.07 o 
 -12   1   6        6.24        9.25      3.84 o 
 -11   1   6      523.03      553.49     22.23 o 
 -10   1   6      501.15      508.17     20.07 o 
  -9   1   6        3.87        1.75      3.14 o 
  -8   1   6      327.82      304.29     10.66 o 
  -7   1   6       50.02       57.30      4.72 o 
  -6   1   6      105.94       98.35      9.11 o 
  -5   1   6       76.85       63.89      8.64 o 
  -4   1   6        4.92        1.60      3.06 o 
  -3   1   6        4.63        1.65      2.90 o 
  -2   1   6      184.14      212.28     10.59 o 
  -1   1   6        0.54        2.52      4.06 o 
   0   1   6      146.88      155.45      9.74 o 
   1   1   6      953.36      976.35     31.12 o 
   2   1   6        5.66        4.99      3.89 o 
   3   1   6      249.13      248.52     12.07 o 
   4   1   6        3.54        3.92      3.25 o 
   5   1   6       80.36       73.75      6.34 o 
   6   1   6       43.23       48.19      4.85 o 
   7   1   6       35.59       35.42      7.75 o 
   8   1   6      112.06       91.41      8.89 o 
   9   1   6      124.23      110.38     13.27 o 
  10   1   6       11.68       10.00      7.33 o 
  11   1   6        2.89       -0.91      5.86 o 
  12   1   6        7.30       32.63     11.77 o 
  13   1   6        0.06        2.31      6.20 o 
  14   1   6        1.04       -7.94      7.94 o 
  15   1   6       39.83       22.73      9.58 o 
  16   1   6        0.04       -0.35      8.15 o 
  17   1   6        1.86       -2.55      7.87 o 
  18   1   6        1.80        0.95      8.18 o 
  19   1   6       11.54       16.61     10.49 o 
  20   1   6       16.30       11.58     11.85 o 
 -25   2   6        1.66       -2.73      9.18 o 
 -24   2   6       10.39       21.71     11.34 o 
 -23   2   6        3.48        9.35     10.70 o 
 -22   2   6        2.75       17.83     10.23 o 
 -21   2   6        3.41        2.24      7.28 o 
 -20   2   6       33.64       61.91     13.68 o 
 -19   2   6       15.68       10.77      9.09 o 
 -18   2   6        8.70       10.89      7.57 o 
 -17   2   6        2.04       -6.98      6.98 o 
 -16   2   6        0.40        1.36      6.25 o 
 -15   2   6      226.60      244.98     21.72 o 
 -14   2   6      218.89      205.76     12.62 o 
 -13   2   6      578.41      553.87     24.88 o 
 -12   2   6      245.86      218.64     13.14 o 
 -11   2   6      873.91      910.19     34.85 o 
 -10   2   6        3.93       13.05      7.55 o 
  -9   2   6       51.58       52.91      6.77 o 
  -8   2   6        0.00       -4.20      5.67 o 
  -7   2   6      357.84      315.29     25.36 o 
  -6   2   6      214.96      220.33     10.05 o 
  -5   2   6      183.29      178.48      8.75 o 
  -4   2   6        7.73       12.10      4.35 o 
  -3   2   6        0.36        3.51      4.61 o 
  -2   2   6        1.74        2.22      3.51 o 
  -1   2   6      122.84      117.03      9.98 o 
   0   2   6       32.85       47.49      5.39 o 
   1   2   6      141.38      131.11      8.37 o 
   2   2   6       18.76       28.61      4.71 o 
   3   2   6        1.41        0.06      3.10 o 
   4   2   6        0.43       16.27      9.27 o 
   5   2   6       27.81       40.67      5.45 o 
   6   2   6       75.89       91.54      9.13 o 
   7   2   6        0.03       -0.97      5.36 o 
   8   2   6       97.27      117.45     12.31 o 
   9   2   6       13.72        8.65      4.88 o 
  10   2   6       44.14       82.40     11.87 o 
  11   2   6       36.24       31.23     10.44 o 
  12   2   6        0.18       -5.24      7.33 o 
  13   2   6       12.86       13.97      8.81 o 
  14   2   6        2.77       -3.10      9.88 o 
  15   2   6        9.82       16.14      9.90 o 
  16   2   6       28.67       33.54     13.21 o 
  17   2   6        1.95       -4.99      9.70 o 
  18   2   6        4.32       16.64     11.23 o 
  19   2   6       20.02       45.21     24.52 o 
  20   2   6        4.29        6.39     10.30 o 
 -25   3   6        4.14       10.71     11.72 o 
 -24   3   6       29.89       26.21     14.27 o 
 -23   3   6       11.86       24.59     11.99 o 
 -22   3   6        2.50        8.02      9.42 o 
 -21   3   6        0.00       17.58     10.52 o 
 -20   3   6       10.46        7.65      9.09 o 
 -19   3   6       25.07       37.64     11.89 o 
 -18   3   6        0.03        4.68      7.16 o 
 -17   3   6       72.08       81.19     13.79 o 
 -16   3   6        1.26       -1.05      6.91 o 
 -15   3   6       73.52       82.09      9.01 o 
 -14   3   6      124.71      127.77     11.43 o 
 -13   3   6      310.76      292.56     16.84 o 
 -12   3   6       41.76       59.10      7.87 o 
 -11   3   6       82.26      112.70     12.24 o 
 -10   3   6        0.00       -1.14      5.53 o 
  -9   3   6      297.77      309.07     16.39 o 
  -8   3   6       52.16       50.06      6.55 o 
  -7   3   6      101.89       96.04      8.83 o 
  -6   3   6       10.58       10.25      3.01 o 
  -5   3   6       13.74       13.53      4.39 o 
  -4   3   6       12.13       19.78      3.79 o 
  -3   3   6        1.40       11.21      6.58 o 
  -2   3   6        2.21        5.50      3.03 o 
  -1   3   6       10.03       24.50      5.92 o 
   0   3   6       13.33       24.87      6.29 o 
   1   3   6       13.72       19.73      4.67 o 
   2   3   6      273.19      293.13     13.74 o 
   3   3   6        0.14        2.33      3.51 o 
   4   3   6        6.65       13.35      6.33 o 
   5   3   6       10.48       13.75      3.88 o 
   6   3   6      340.59      376.62     22.91 o 
   7   3   6      274.89      292.02     18.49 o 
   8   3   6        0.20        2.51      5.08 o 
   9   3   6        0.15       -4.97      4.97 o 
  10   3   6       22.26       24.46      6.52 o 
  11   3   6       12.19       27.85      9.66 o 
  12   3   6      101.43      125.11     22.46 o 
  13   3   6       10.94       23.37     14.29 o 
  14   3   6        0.06       -0.16      6.87 o 
  15   3   6        7.33        4.14      8.22 o 
  16   3   6        0.00        3.55      8.77 o 
  17   3   6        1.08        2.13      8.52 o 
  18   3   6       66.33       37.89     15.49 o 
  19   3   6        4.04       23.24     13.63 o 
 -24   4   6       82.47       90.45     19.44 o 
 -23   4   6       28.50       18.97     10.79 o 
 -22   4   6       15.74       14.84     11.37 o 
 -21   4   6        4.51       14.01     10.72 o 
 -20   4   6        2.90        0.43      6.31 o 
 -19   4   6        0.90       11.92      8.17 o 
 -18   4   6       12.28       14.19      9.35 o 
 -17   4   6        0.28       11.83      7.49 o 
 -16   4   6        3.67       -2.45      4.64 o 
 -15   4   6       23.23       58.61     11.12 o 
 -14   4   6        6.33       -3.56      4.95 o 
 -13   4   6       37.53       57.66      8.65 o 
 -12   4   6        8.55       21.63      8.66 o 
 -11   4   6        0.00       -5.27      5.27 o 
 -10   4   6      249.43      261.07     15.09 o 
  -9   4   6       37.97       39.82      6.68 o 
  -8   4   6       54.10       62.73      7.70 o 
  -7   4   6      158.95      155.33     10.08 o 
  -6   4   6      654.82      657.72     20.52 o 
  -5   4   6       15.30       13.77      3.92 o 
  -4   4   6       40.54       46.44      6.12 o 
  -3   4   6        0.14        3.67      3.90 o 
  -2   4   6       16.80       22.70      4.08 o 
  -1   4   6        2.08        6.00      3.53 o 
   0   4   6       61.30       67.07      6.33 o 
   1   4   6      215.26      220.75     11.78 o 
   2   4   6      829.79      762.37     28.93 o 
   3   4   6      231.47      215.75     12.45 o 
   4   4   6       72.06       83.70      9.63 o 
   5   4   6       76.70      108.46     15.54 o 
   6   4   6      809.87      846.72     69.65 o 
   7   4   6      227.83      230.25     15.91 o 
   8   4   6        7.77       19.92      6.19 o 
   9   4   6        2.46       11.66      5.86 o 
  10   4   6        1.46        0.52      5.13 o 
  11   4   6        4.56       17.75      6.67 o 
  12   4   6        2.90       13.15      8.76 o 
  13   4   6        0.35       -6.21      8.01 o 
  14   4   6        7.72       14.87      9.57 o 
  15   4   6        1.57        6.93      8.82 o 
  16   4   6        8.75       29.44     18.39 o 
  17   4   6       36.24       29.31     12.38 o 
  18   4   6        1.18       -0.75      8.47 o 
  19   4   6       21.49       17.69     13.21 o 
 -24   5   6        7.51       -3.59      9.51 o 
 -23   5   6       37.22       21.51     11.19 o 
 -22   5   6        1.31        4.41      8.93 o 
 -21   5   6        1.04        3.10      8.81 o 
 -20   5   6        0.12       -7.71      9.40 o 
 -19   5   6       16.39        9.43      8.80 o 
 -18   5   6        6.28       14.72      7.48 o 
 -17   5   6        5.65        4.70      5.94 o 
 -16   5   6       26.54       23.31      7.56 o 
 -15   5   6       17.93       23.65     14.43 o 
 -14   5   6       64.93       76.20      9.80 o 
 -13   5   6       61.67       58.12      9.15 o 
 -12   5   6       55.70       53.28      8.75 o 
 -11   5   6      339.50      283.21     16.66 o 
 -10   5   6      141.45      132.66     10.66 o 
  -9   5   6       54.69       60.58      8.14 o 
  -8   5   6       59.02       66.43      7.81 o 
  -7   5   6       37.65       45.78      6.48 o 
  -6   5   6       13.61       15.03      4.78 o 
  -5   5   6       39.69       40.95      5.62 o 
  -4   5   6        0.03       11.95      5.25 o 
  -3   5   6        0.00        1.10      2.83 o 
  -2   5   6        3.01        2.25      2.91 o 
  -1   5   6       29.11       45.94      5.50 o 
   0   5   6       65.75       69.12      6.86 o 
   1   5   6      109.26      109.28      7.66 o 
   2   5   6      151.19      121.16      8.37 o 
   3   5   6        1.38        5.41      3.87 o 
   4   5   6        1.37        8.16      3.82 o 
   5   5   6       26.48       25.68     12.93 o 
   6   5   6       28.09       42.65      7.50 o 
   7   5   6        0.13        3.88      5.71 o 
   8   5   6        0.01        3.87      6.21 o 
   9   5   6       14.54       16.37      7.02 o 
  10   5   6       47.32       50.29      9.58 o 
  11   5   6        8.12       -0.86      5.40 o 
  12   5   6       20.55       28.05      9.20 o 
  13   5   6       40.95       23.07     12.20 o 
  14   5   6        1.14        2.88      7.80 o 
  15   5   6       19.16       31.18     20.27 o 
  16   5   6       16.57       -1.04      7.95 o 
  17   5   6        2.65       -2.10      9.48 o 
  18   5   6        1.54        9.72     13.28 o 
 -23   6   6        0.12       -4.23     12.13 o 
 -22   6   6       16.89        2.14     10.72 o 
 -21   6   6       22.78       11.63     10.95 o 
 -20   6   6        2.80        5.83      8.95 o 
 -19   6   6        4.97        8.11      7.22 o 
 -18   6   6        2.01       13.73     10.90 o 
 -17   6   6        0.00        2.73      5.86 o 
 -16   6   6       93.51      113.67     12.99 o 
 -15   6   6       91.12      107.94     11.36 o 
 -14   6   6        2.44        4.96      5.54 o 
 -13   6   6        7.66        4.35      4.99 o 
 -12   6   6       33.40       32.06      7.65 o 
 -11   6   6       62.18       42.44      7.46 o 
 -10   6   6       50.96       43.41      6.85 o 
  -9   6   6       18.02       19.69      7.12 o 
  -8   6   6        9.84       12.87      4.43 o 
  -7   6   6      104.87      105.27     12.49 o 
  -6   6   6       31.11       24.68      8.44 o 
  -5   6   6        2.74        2.46      6.58 o 
  -4   6   6      135.76      109.94     11.53 o 
  -3   6   6       79.13       76.97      7.64 o 
  -2   6   6      131.67      153.96     42.56 o 
  -1   6   6      189.11      191.94     13.75 o 
   0   6   6      387.02      377.62     19.96 o 
   1   6   6        0.01        8.07      5.15 o 
   2   6   6        0.25       10.32      4.69 o 
   3   6   6       66.84       65.20      7.94 o 
   4   6   6        9.54       22.39      5.53 o 
   5   6   6       73.55       75.78     11.13 o 
   6   6   6       19.71       18.68      6.53 o 
   7   6   6        1.76        5.25      5.37 o 
   8   6   6        3.89       -0.38      5.43 o 
   9   6   6       74.08       63.48     13.74 o 
  10   6   6       40.94       14.61      8.22 o 
  11   6   6       37.63       30.45     13.20 o 
  12   6   6        3.04       -1.90      7.13 o 
  13   6   6        2.45       -0.12      8.67 o 
  14   6   6        8.92       13.46     11.21 o 
  15   6   6        0.01       12.45     12.48 o 
  16   6   6        2.01       -0.23      9.85 o 
  17   6   6        4.09       15.65     15.24 o 
 -22   7   6       22.96        2.86     17.00 o 
 -21   7   6        8.88       27.21     28.27 o 
 -20   7   6       29.41        4.05     11.78 o 
 -19   7   6       13.06       19.56     11.51 o 
 -18   7   6       23.55       31.38     14.98 o 
 -17   7   6       33.04       17.02      9.64 o 
 -16   7   6       49.58       62.46     11.72 o 
 -15   7   6        1.32        2.12      8.40 o 
 -14   7   6        1.49        2.90      8.35 o 
 -13   7   6       48.04       36.65      9.44 o 
 -12   7   6       50.63       61.67     11.77 o 
 -11   7   6       26.64       38.97     11.77 o 
 -10   7   6       87.62       79.87     12.64 o 
  -9   7   6        6.95       15.97      7.77 o 
  -8   7   6        4.15        6.22      6.43 o 
  -7   7   6        0.00       20.89     18.04 o 
  -6   7   6       22.00       11.14      6.84 o 
  -5   7   6        5.09        6.56      7.65 o 
  -4   7   6      104.81       85.08      8.23 o 
  -3   7   6       50.71       50.75      7.74 o 
  -2   7   6       20.28       12.26      9.20 o 
  -1   7   6       17.97       18.03      5.47 o 
   0   7   6       96.67      117.17     10.88 o 
   1   7   6        7.93        8.84      5.41 o 
   2   7   6       55.38       58.07     14.38 o 
   3   7   6        7.47        5.11      4.65 o 
   4   7   6       48.52       65.61     16.18 o 
   5   7   6       95.68      121.85     25.64 o 
   6   7   6       56.41       57.33     11.91 o 
   7   7   6      185.03      179.75     19.45 o 
   8   7   6      207.43      191.13     19.54 o 
   9   7   6       64.11       60.28     13.06 o 
  10   7   6       24.96       45.41     20.46 o 
  11   7   6        6.65       12.90      9.58 o 
  12   7   6       11.07       12.33      9.23 o 
  13   7   6        4.10       40.46     15.34 o 
  14   7   6       13.72       29.42     25.96 o 
  15   7   6        0.00       -2.58      9.29 o 
  16   7   6        0.02      -14.00     14.00 o 
 -20   8   6       15.73       39.81     41.65 o 
 -19   8   6        0.04        1.77      7.08 o 
 -18   8   6       27.99       41.13     14.71 o 
 -17   8   6       45.52       36.69     12.01 o 
 -16   8   6       10.44       19.70      9.49 o 
 -15   8   6       12.71        0.29      6.70 o 
 -14   8   6       29.28       26.75     10.58 o 
 -13   8   6       15.57        8.20      7.67 o 
 -12   8   6       67.03      121.14     18.00 o 
 -11   8   6       17.90       47.62     11.27 o 
 -10   8   6        4.02        5.37      7.90 o 
  -9   8   6        4.04       -7.07      7.07 o 
  -8   8   6        0.16        0.95      5.44 o 
  -7   8   6       31.26       30.34     10.90 o 
  -6   8   6        6.79       24.37     14.38 o 
  -5   8   6      295.60      264.23     25.23 o 
  -4   8   6       37.26       42.90     13.76 o 
  -3   8   6       26.41       33.58      6.70 o 
  -2   8   6        8.76       15.18     10.29 o 
  -1   8   6        0.02        9.93      6.17 o 
   0   8   6       19.91       23.11      7.21 o 
   1   8   6       30.14       22.90      7.18 o 
   2   8   6        3.57        2.90      4.88 o 
   3   8   6        3.35        8.45      6.73 o 
   4   8   6      279.96      235.89     20.36 o 
   5   8   6        6.30        3.50      7.59 o 
   6   8   6       61.29       84.90     14.74 o 
   7   8   6      104.01      108.61     17.02 o 
   8   8   6        6.71        3.00      7.97 o 
   9   8   6       21.13       15.81      9.41 o 
  10   8   6       12.75       11.57     10.05 o 
  11   8   6        1.66       -6.46      8.44 o 
  12   8   6       17.67       12.18     10.70 o 
  13   8   6        4.95        6.23     11.64 o 
  14   8   6        0.00        0.87      8.53 o 
  15   8   6       18.30        6.60     11.48 o 
 -19   9   6       25.35       23.16     16.33 o 
 -18   9   6        0.79        9.55     10.56 o 
 -17   9   6        6.60        8.09     10.06 o 
 -16   9   6        0.49        4.06      8.84 o 
 -15   9   6       54.25       84.75     15.85 o 
 -14   9   6       13.91        3.60      8.68 o 
 -13   9   6        0.21        5.25      8.03 o 
 -12   9   6        8.18       10.14      9.79 o 
 -11   9   6        8.52       18.76     12.67 o 
 -10   9   6       20.32        2.91      8.73 o 
  -9   9   6       63.49       66.93     14.55 o 
  -8   9   6        2.11        6.19      7.30 o 
  -7   9   6        0.83       18.17     23.94 o 
  -6   9   6        0.79       -3.79      8.60 o 
  -5   9   6       77.37       56.45     11.37 o 
  -4   9   6       11.38        8.48      8.15 o 
  -3   9   6       43.44       61.76      9.20 o 
  -2   9   6       27.16       27.59      7.21 o 
  -1   9   6       21.51       30.10      8.02 o 
   0   9   6        7.27        0.90      5.71 o 
   1   9   6        9.66       10.58      7.23 o 
   2   9   6       68.89       95.53     12.19 o 
   3   9   6        5.06       17.58      9.46 o 
   4   9   6        0.00        2.54      7.61 o 
   5   9   6      132.00      109.53     15.84 o 
   6   9   6       60.75       68.37     13.18 o 
   7   9   6       17.00       13.53      9.08 o 
   8   9   6       15.00       27.08     11.11 o 
   9   9   6        7.73        5.30      8.64 o 
  10   9   6        0.05        7.23     10.77 o 
  11   9   6        0.01       -2.61      7.91 o 
  12   9   6       13.32       -2.70      8.99 o 
  13   9   6       19.26       38.79     23.24 o 
 -17  10   6       51.37       42.30     13.68 o 
 -16  10   6       29.24       35.30     14.22 o 
 -15  10   6        4.00       -6.84      9.68 o 
 -14  10   6       13.36        8.42     10.54 o 
 -13  10   6      142.30      130.61     20.20 o 
 -12  10   6       13.29       -2.93      8.59 o 
 -11  10   6        0.27       -8.74      8.74 o 
 -10  10   6        0.78       -1.18      7.62 o 
  -9  10   6       10.81        8.07     12.58 o 
  -8  10   6        3.63       14.33     10.28 o 
  -7  10   6        1.51        5.28     11.75 o 
  -6  10   6        0.03       -0.18      6.04 o 
  -5  10   6       62.75       57.23     18.15 o 
  -4  10   6        4.95       -4.37      7.39 o 
  -3  10   6        7.07        5.19      7.86 o 
  -2  10   6       15.32       29.55     11.39 o 
  -1  10   6        0.02        5.37      6.28 o 
   0  10   6        4.44        9.69      7.16 o 
   1  10   6        3.08       15.77      8.62 o 
   2  10   6       22.66        8.21      7.83 o 
   3  10   6        5.95        2.56      7.09 o 
   4  10   6        0.13        6.49      8.82 o 
   5  10   6        9.66       16.94     11.17 o 
   6  10   6        0.12        4.72      9.08 o 
   7  10   6       13.33        2.54      7.66 o 
   8  10   6       22.43       11.39     10.57 o 
   9  10   6        7.78       -4.95     10.00 o 
  10  10   6        1.55        4.12      8.63 o 
  11  10   6        0.21       10.81     11.84 o 
 -14  11   6        0.12        0.32      8.01 o 
 -13  11   6        6.07       -9.55      9.55 o 
 -12  11   6       13.56        6.89      8.98 o 
 -11  11   6       19.45       36.65     19.47 o 
 -10  11   6       14.21       13.44     11.23 o 
  -9  11   6        3.27       -0.70      6.76 o 
  -8  11   6        1.35       10.21      9.33 o 
  -7  11   6        2.01       -2.67      8.97 o 
  -6  11   6        0.07       -1.81      9.19 o 
  -5  11   6        0.53       -3.78      6.96 o 
  -4  11   6        5.93        0.29      7.04 o 
  -3  11   6        0.22       15.96     10.04 o 
  -2  11   6       18.77        4.84      8.03 o 
  -1  11   6       17.11       13.57      8.00 o 
   0  11   6        4.54       -6.15      8.07 o 
   1  11   6       10.19       -0.63      6.16 o 
   2  11   6       14.27       16.23     10.32 o 
   3  11   6        2.58        3.31      9.04 o 
   4  11   6       48.01       58.04     24.30 o 
   5  11   6        0.05        2.39     10.57 o 
   6  11   6        0.42        1.01      8.26 o 
   7  11   6       14.53       21.37     15.35 o 
   8  11   6       41.51       37.89     16.23 o 
 -10  12   6        0.03      -13.63     14.04 o 
  -9  12   6        2.24       16.11     13.21 o 
  -8  12   6        4.73       28.67     13.37 o 
  -7  12   6        4.11        4.46     10.58 o 
  -6  12   6        0.07        2.97     13.16 o 
  -5  12   6        0.02       37.22     34.33 o 
  -4  12   6        8.94       25.25     13.18 o 
  -3  12   6        0.36       -7.35     10.35 o 
  -2  12   6        0.93       -5.62     11.11 o 
  -1  12   6        0.56      -12.88     13.59 o 
   0  12   6       16.21      -10.11     10.11 o 
   1  12   6        1.95        9.98     13.12 o 
   2  12   6        3.54        3.23      9.79 o 
   3  12   6        1.10        0.12      9.19 o 
   4  12   6        4.37      -10.08     12.62 o 
 -24   1   7        7.33       15.29     12.98 o 
 -23   1   7        9.14       30.03     12.29 o 
 -22   1   7        3.05        2.82      8.07 o 
 -21   1   7       12.99       22.64     12.20 o 
 -20   1   7        0.02       -6.67      8.61 o 
 -19   1   7       69.97       73.36     14.79 o 
 -18   1   7       28.83       40.03     13.67 o 
 -17   1   7       54.57       56.57     12.65 o 
 -16   1   7        0.86       15.72      8.49 o 
 -15   1   7       19.85       29.57     12.02 o 
 -14   1   7       10.31       19.43     12.14 o 
 -13   1   7       59.54       72.92     11.77 o 
 -12   1   7      115.51      126.56     15.16 o 
 -11   1   7      327.16      326.67     21.54 o 
 -10   1   7      127.86      134.37     13.99 o 
  -9   1   7      318.86      319.50     17.79 o 
  -8   1   7      407.03      426.12     19.84 o 
  -7   1   7       72.54       78.37      6.59 o 
  -6   1   7      108.88      101.54      8.91 o 
  -5   1   7       29.90       54.36      6.76 o 
  -4   1   7      181.76      176.96     12.49 o 
  -3   1   7       27.71       24.60      5.07 o 
  -2   1   7      346.26      323.43     16.21 o 
  -1   1   7        0.43       -1.39      3.77 o 
   0   1   7       69.23       77.26      8.28 o 
   1   1   7       54.21       56.36      6.68 o 
   2   1   7      205.61      251.95     14.16 o 
   3   1   7       12.73       19.70      5.81 o 
   4   1   7       59.54       65.82      7.49 o 
   5   1   7        0.58       -1.70      5.97 o 
   6   1   7      103.23       98.93     10.66 o 
   7   1   7       32.97       48.09      8.62 o 
   8   1   7       40.22       38.54     10.41 o 
   9   1   7        2.20        4.76      7.64 o 
  10   1   7       53.62       77.69     14.10 o 
  11   1   7        4.08        4.52      8.16 o 
  12   1   7       28.84       22.41      9.63 o 
  13   1   7       13.19       12.10      9.91 o 
  14   1   7        2.36        0.51      6.55 o 
  15   1   7        8.03       -8.57      8.98 o 
  16   1   7        0.27        0.47      8.37 o 
  17   1   7        2.49        7.60     10.05 o 
 -24   2   7        4.19       18.43     14.77 o 
 -23   2   7        0.09        7.66     11.25 o 
 -22   2   7        0.00        5.77      8.70 o 
 -21   2   7        0.21        8.40      9.86 o 
 -20   2   7        9.17       12.85      9.47 o 
 -19   2   7        0.00        7.87      8.67 o 
 -18   2   7        6.26       16.82     10.05 o 
 -17   2   7       18.87       19.27      9.73 o 
 -16   2   7       23.53       38.61     10.00 o 
 -15   2   7        6.41       24.97     10.96 o 
 -14   2   7       45.26       79.23     13.37 o 
 -13   2   7       59.67       77.15     11.87 o 
 -12   2   7      255.63      247.31     15.89 o 
 -11   2   7      112.66      115.32     10.28 o 
 -10   2   7       92.87      101.01     10.33 o 
  -9   2   7      396.43      411.28     20.98 o 
  -8   2   7      137.32      155.33     14.85 o 
  -7   2   7        1.71       -0.05      4.08 o 
  -6   2   7      243.60      227.22     10.85 o 
  -5   2   7      133.12      119.83      8.06 o 
  -4   2   7       38.00       56.96      7.69 o 
  -3   2   7      458.36      466.44     23.12 o 
  -2   2   7      279.75      271.57     13.90 o 
  -1   2   7        1.91        3.28      3.97 o 
   0   2   7      114.26       99.82      8.84 o 
   1   2   7      371.00      345.81     18.61 o 
   2   2   7      100.51      111.90      9.67 o 
   3   2   7       16.58       29.91      8.22 o 
   4   2   7       23.36       35.35      5.91 o 
   5   2   7       16.63       18.42      6.15 o 
   6   2   7       21.55       32.06     11.18 o 
   7   2   7      195.17      217.75     15.89 o 
   8   2   7       20.31       28.77      7.27 o 
   9   2   7        0.74       -2.47      6.98 o 
  10   2   7       18.37       20.84      9.40 o 
  11   2   7        4.26        3.79      7.42 o 
  12   2   7        0.44       -2.36      6.72 o 
  13   2   7       12.46       12.19      9.91 o 
  14   2   7        1.84        9.29     10.78 o 
  15   2   7        7.37       -0.79      8.51 o 
  16   2   7        0.24        7.27      8.79 o 
  17   2   7        0.43       -6.11      9.39 o 
 -24   3   7        2.11        1.24      9.10 o 
 -23   3   7        2.74        5.78     10.06 o 
 -22   3   7        6.66        0.80      8.05 o 
 -21   3   7       34.85       24.04     11.33 o 
 -20   3   7        0.01        2.43      7.37 o 
 -19   3   7       28.86       29.36     12.32 o 
 -18   3   7       88.96      127.25     17.28 o 
 -17   3   7        8.98        6.88      8.26 o 
 -16   3   7        5.18       11.49      9.00 o 
 -15   3   7        4.86        9.54      7.92 o 
 -14   3   7       66.24       74.71     12.66 o 
 -13   3   7       52.94       67.03      9.01 o 
 -12   3   7      185.32      155.97     12.31 o 
 -11   3   7       42.63       49.15      9.08 o 
 -10   3   7      517.56      522.87     31.42 o 
  -9   3   7      290.79      309.68     19.28 o 
  -8   3   7       12.94        7.09      6.22 o 
  -7   3   7       60.01       70.30      8.68 o 
  -6   3   7        2.09        0.96      4.07 o 
  -5   3   7        5.04        9.63      4.20 o 
  -4   3   7       30.69       37.71      5.43 o 
  -3   3   7        2.47        0.68      3.37 o 
  -2   3   7       26.93       22.83      6.23 o 
  -1   3   7       48.89       53.34      6.85 o 
   0   3   7       26.71       32.20      5.77 o 
   1   3   7       76.07       72.08      8.14 o 
   2   3   7       42.49       51.19      7.27 o 
   3   3   7       33.20       34.68      6.00 o 
   4   3   7       35.20       46.02      6.21 o 
   5   3   7       72.18       94.74     12.81 o 
   6   3   7        7.07       17.60      5.57 o 
   7   3   7       61.69       61.98      9.84 o 
   8   3   7        0.48        2.88      5.28 o 
   9   3   7       97.73       93.36     15.71 o 
  10   3   7       77.54       65.81     15.26 o 
  11   3   7        4.76       -3.25      8.25 o 
  12   3   7        0.00        2.16      7.94 o 
  13   3   7        0.04        0.44      7.54 o 
  14   3   7       38.27       18.60     11.65 o 
  15   3   7        0.01       -4.71      9.24 o 
  16   3   7       21.45       41.35     13.60 o 
  17   3   7        3.35        9.20     10.92 o 
 -23   4   7        7.44        8.94     11.25 o 
 -22   4   7       10.21        6.74      8.94 o 
 -21   4   7        2.25        5.57      9.14 o 
 -20   4   7       20.59       28.40     12.60 o 
 -19   4   7       40.76       56.20     14.19 o 
 -18   4   7        4.00        5.09      8.73 o 
 -17   4   7       50.67       67.95     14.38 o 
 -16   4   7       64.69       59.13     14.16 o 
 -15   4   7        3.01        9.46      6.80 o 
 -14   4   7        2.88        0.10      4.65 o 
 -13   4   7       76.71       50.50     11.45 o 
 -12   4   7      217.61      208.42     15.78 o 
 -11   4   7       28.50       24.91      6.16 o 
 -10   4   7       69.16       77.07     10.21 o 
  -9   4   7        4.13       12.70      9.74 o 
  -8   4   7       40.64       56.35      8.69 o 
  -7   4   7        4.85       22.05     12.81 o 
  -6   4   7       20.97       35.87      7.11 o 
  -5   4   7        3.32        5.41      3.25 o 
  -4   4   7       43.43       53.27      6.09 o 
  -3   4   7        0.03        9.08      5.59 o 
  -2   4   7        4.73        3.90      3.67 o 
  -1   4   7        2.12        6.92      4.02 o 
   0   4   7       31.22       33.43      7.69 o 
   1   4   7       83.92       73.82      8.78 o 
   2   4   7        4.54        1.32      3.88 o 
   3   4   7       69.77       88.91      9.73 o 
   4   4   7        1.62        5.76      5.02 o 
   5   4   7      142.09      157.66     22.81 o 
   6   4   7        1.88       11.56      6.51 o 
   7   4   7       66.14       83.18     11.72 o 
   8   4   7       38.73       46.26      9.15 o 
   9   4   7      206.25      200.07     16.87 o 
  10   4   7       50.94       63.90     19.51 o 
  11   4   7        8.47       12.71      9.36 o 
  12   4   7        6.82       22.55     13.98 o 
  13   4   7        0.44       -2.07      7.81 o 
  14   4   7        2.51       15.98     13.19 o 
  15   4   7        8.30       11.71     10.63 o 
  16   4   7        0.47       11.12     11.96 o 
 -22   5   7        1.06        0.79      9.98 o 
 -21   5   7        3.12       10.12     10.26 o 
 -20   5   7       42.77       81.72     21.32 o 
 -19   5   7        5.25       16.95     10.26 o 
 -18   5   7        1.87        1.69      7.43 o 
 -17   5   7       12.39        8.30      8.45 o 
 -16   5   7        8.76       14.82     12.54 o 
 -15   5   7       16.88       10.83      6.98 o 
 -14   5   7        2.02        1.87      4.97 o 
 -13   5   7        1.41        2.83      5.89 o 
 -12   5   7        1.78        1.13      4.57 o 
 -11   5   7        0.63        2.31      5.20 o 
 -10   5   7       15.38       16.92      6.64 o 
  -9   5   7       28.68       53.67      8.46 o 
  -8   5   7        0.07       13.53     10.98 o 
  -7   5   7       11.78       13.07      5.37 o 
  -6   5   7        9.09       17.55      6.70 o 
  -5   5   7       83.04       83.39      9.26 o 
  -4   5   7      284.39      248.80     12.64 o 
  -3   5   7      147.70      136.84      9.13 o 
  -2   5   7        1.79       -2.07      4.23 o 
  -1   5   7       32.79       38.86      8.42 o 
   0   5   7        2.26        1.59      4.19 o 
   1   5   7       46.01       37.60      6.02 o 
   2   5   7       64.81       64.87      7.73 o 
   3   5   7      137.47      143.69      9.98 o 
   4   5   7       48.27       75.70      9.78 o 
   5   5   7      104.33       87.87     22.11 o 
   6   5   7        9.08        0.98      6.27 o 
   7   5   7       98.07       89.85     11.04 o 
   8   5   7      141.66      132.95     14.40 o 
   9   5   7       49.88       48.00     17.41 o 
  10   5   7        0.47       -1.16      5.82 o 
  11   5   7       12.45        2.48      7.27 o 
  12   5   7       13.48       11.65     11.08 o 
  13   5   7        4.48       13.41     11.62 o 
  14   5   7        0.28       82.91     55.19 o 
  15   5   7        1.61       15.43     13.78 o 
 -21   6   7        5.71       13.37     14.53 o 
 -20   6   7       20.42       13.61     16.42 o 
 -19   6   7        5.74       -1.73      9.74 o 
 -18   6   7        0.09        4.57      9.46 o 
 -17   6   7        0.91        7.58     10.93 o 
 -16   6   7        1.51       -4.40      6.80 o 
 -15   6   7        1.82       -1.82      6.63 o 
 -14   6   7       12.81       17.54      8.11 o 
 -13   6   7        0.00       13.16      8.15 o 
 -12   6   7        0.07       -4.92      7.16 o 
 -11   6   7        0.22       -1.56      6.42 o 
 -10   6   7       39.90       58.26     11.19 o 
  -9   6   7       30.20       46.66     14.93 o 
  -8   6   7       24.20       14.97      8.67 o 
  -7   6   7       26.34       17.42      8.07 o 
  -6   6   7      158.24      161.03     16.01 o 
  -5   6   7      106.84      114.58     14.51 o 
  -4   6   7       20.93       35.03      9.22 o 
  -3   6   7        3.88       18.50      6.54 o 
  -2   6   7       38.91       49.02     10.45 o 
  -1   6   7        0.49        2.91      5.05 o 
   0   6   7        3.90        9.75      5.62 o 
   1   6   7        0.54        1.85      4.70 o 
   2   6   7        2.96        9.32      9.82 o 
   3   6   7       64.84       46.36     15.20 o 
   4   6   7       30.44       32.08      8.97 o 
   5   6   7       61.43       64.91     13.64 o 
   6   6   7        2.41       -0.35      6.41 o 
   7   6   7       66.75       45.25     11.76 o 
   8   6   7        0.01       -3.29      6.80 o 
   9   6   7        9.88        9.59      8.79 o 
  10   6   7        0.42        7.74      8.58 o 
  11   6   7        7.32        6.85     11.07 o 
  12   6   7        1.38        9.58     11.40 o 
  13   6   7        7.25       19.79     15.80 o 
  14   6   7        5.63        0.27      9.33 o 
 -20   7   7       10.64        2.60     17.87 o 
 -19   7   7       14.34       16.42     15.06 o 
 -18   7   7        1.87        0.60     10.49 o 
 -17   7   7        6.06       25.11     14.33 o 
 -16   7   7        0.74       -7.32      8.39 o 
 -15   7   7       56.21       62.23     12.89 o 
 -14   7   7        0.48        6.23      8.14 o 
 -13   7   7       22.19       19.54      9.15 o 
 -12   7   7       12.20       14.04      8.46 o 
 -11   7   7        6.36       -0.19      6.55 o 
 -10   7   7        2.49        4.20      6.64 o 
  -9   7   7       86.01      139.04     16.35 o 
  -8   7   7       37.77       52.95     11.51 o 
  -7   7   7      154.54      136.36     16.36 o 
  -6   7   7       19.51       26.15      9.98 o 
  -5   7   7        0.40        1.42      6.66 o 
  -4   7   7       80.53      100.80     13.76 o 
  -3   7   7       39.74       52.88     13.10 o 
  -2   7   7      120.56      108.29     11.66 o 
  -1   7   7        1.04        1.31      4.57 o 
   0   7   7      103.70       88.46     11.40 o 
   1   7   7       40.04       32.85      7.95 o 
   2   7   7        2.49       15.73      7.72 o 
   3   7   7       50.25       32.99      9.98 o 
   4   7   7       18.70        9.81      7.14 o 
   5   7   7       31.84       26.45     10.71 o 
   6   7   7       95.59       90.61     16.15 o 
   7   7   7       13.40        7.30      9.03 o 
   8   7   7        2.29       17.50      8.94 o 
   9   7   7        5.71       10.02      9.93 o 
  10   7   7        1.09       -5.11      8.61 o 
  11   7   7        1.02        7.62     11.69 o 
  12   7   7       16.10       19.61     14.15 o 
  13   7   7       14.81       23.80     17.79 o 
 -18   8   7       15.54       10.27     12.33 o 
 -17   8   7        0.66        6.82     11.62 o 
 -16   8   7       57.61       65.46     24.75 o 
 -15   8   7        4.20       -2.83      8.32 o 
 -14   8   7       18.23       21.02     11.86 o 
 -13   8   7        3.03       14.67     10.26 o 
 -12   8   7       82.09       90.35     17.97 o 
 -11   8   7        6.00       20.99      9.96 o 
 -10   8   7        4.67        7.23      7.59 o 
  -9   8   7       13.07       22.48      9.62 o 
  -8   8   7        0.03       -3.81      6.92 o 
  -7   8   7        1.85       10.48     12.30 o 
  -6   8   7        1.18        7.46      7.56 o 
  -5   8   7        3.77       -7.61      7.61 o 
  -4   8   7       46.11       52.45     17.11 o 
  -3   8   7        1.49       -1.10      9.19 o 
  -2   8   7       76.77       70.64     15.70 o 
  -1   8   7       30.17       34.28     10.20 o 
   0   8   7       21.19       33.51      8.30 o 
   1   8   7      161.21      138.97     16.75 o 
   2   8   7       44.92       30.98     10.00 o 
   3   8   7       15.14       34.32      9.73 o 
   4   8   7        0.69       -1.18      6.12 o 
   5   8   7       42.85       16.35     10.33 o 
   6   8   7       43.23       36.58     11.67 o 
   7   8   7        3.08       13.98     10.16 o 
   8   8   7        0.63       10.64     17.10 o 
   9   8   7       38.72       35.29     12.29 o 
  10   8   7        1.42        2.97      8.67 o 
  11   8   7        1.24        7.73     11.50 o 
  12   8   7        0.49       -4.11     10.11 o 
 -16   9   7        0.12        0.13      7.09 o 
 -15   9   7       17.34       17.04     11.44 o 
 -14   9   7       10.81       12.16      9.49 o 
 -13   9   7        3.62       13.19     10.53 o 
 -12   9   7       11.20       -2.83      9.98 o 
 -11   9   7       65.27       49.62     11.98 o 
 -10   9   7        4.65       23.93     14.51 o 
  -9   9   7        2.94        1.73      7.71 o 
  -8   9   7        0.21       11.83     10.03 o 
  -7   9   7        2.78       11.45      9.79 o 
  -6   9   7       11.29       -2.87      8.46 o 
  -5   9   7        0.06       -0.72      5.50 o 
  -4   9   7        0.89       -5.07      7.47 o 
  -3   9   7       21.20       13.02      8.84 o 
  -2   9   7       29.92       59.53     19.87 o 
  -1   9   7        6.87       12.98      9.38 o 
   0   9   7       30.06       26.72     13.98 o 
   1   9   7        3.20        7.72      8.61 o 
   2   9   7        8.49       19.80     12.20 o 
   3   9   7        6.54        0.76      6.81 o 
   4   9   7       24.69       22.39     10.92 o 
   5   9   7       25.66       25.85     10.81 o 
   6   9   7        7.29       27.09     16.71 o 
   7   9   7        8.29       12.40     22.83 o 
   8   9   7        8.07        8.25     11.42 o 
   9   9   7        6.81       -1.67      9.01 o 
  10   9   7        6.44        2.78     10.54 o 
 -14  10   7        0.22        9.33     11.27 o 
 -13  10   7        0.16        1.95      8.35 o 
 -12  10   7       72.81       85.18     17.06 o 
 -11  10   7       58.26       81.94     22.40 o 
 -10  10   7        0.41       -4.74      9.68 o 
  -9  10   7        3.18        9.30     11.88 o 
  -8  10   7        0.00       -2.96     10.10 o 
  -7  10   7        1.90        8.22     11.58 o 
  -6  10   7       13.08        9.93      9.37 o 
  -5  10   7        0.26       10.70      9.70 o 
  -4  10   7        0.61       -5.22      8.67 o 
  -3  10   7        8.74       14.10      9.76 o 
  -2  10   7        1.50        4.50      7.69 o 
  -1  10   7        8.56       33.44     23.55 o 
   0  10   7        0.94       -3.89      9.53 o 
   1  10   7       37.07       53.55     16.89 o 
   2  10   7        0.25       -1.74      9.42 o 
   3  10   7        0.70        7.66      9.27 o 
   4  10   7        4.15        4.14     15.16 o 
   5  10   7       14.45       26.42     12.88 o 
   6  10   7        0.43       27.53     17.95 o 
   7  10   7        0.93        5.76      9.54 o 
 -10  11   7        0.74        2.88     15.22 o 
  -9  11   7        3.17       -0.19      7.84 o 
  -8  11   7        5.83        2.40      8.87 o 
  -7  11   7        0.06       27.72     13.37 o 
  -6  11   7        6.68       17.62     13.60 o 
  -5  11   7        6.21        4.91     10.09 o 
  -4  11   7        0.31       11.23     11.80 o 
  -3  11   7        0.83        1.70      9.58 o 
  -2  11   7        0.25        7.00     20.56 o 
  -1  11   7        3.87       10.65     14.19 o 
   0  11   7        4.20        3.53      9.47 o 
   1  11   7       20.16       14.24     18.02 o 
   2  11   7       10.17       -3.97     14.21 o 
   3  11   7       23.38       23.56     16.51 o 
 -22   0   8       11.40       17.76     18.39 o 
 -21   0   8       19.89       -6.22     25.81 o 
 -20   0   8        0.03       15.80     18.27 o 
 -19   0   8        0.95       12.73     16.71 o 
 -18   0   8        0.49       -3.92     12.14 o 
 -17   0   8       35.71       46.43     19.50 o 
 -16   0   8        0.20        1.32      9.82 o 
 -15   0   8      151.71      158.18     27.76 o 
 -14   0   8      145.39      150.93     26.54 o 
 -13   0   8      223.70      215.56     32.86 o 
 -12   0   8        2.01        3.45     10.23 o 
 -11   0   8      603.73      707.30     62.04 o 
 -10   0   8      210.51      222.14     31.10 o 
  -9   0   8      367.87      367.42     37.63 o 
  -8   0   8      745.97      703.93     57.24 o 
  -7   0   8      261.17      258.72     20.78 o 
  -6   0   8      322.89      331.89     24.58 o 
  -5   0   8      414.41      385.97     52.81 o 
  -4   0   8       76.19       65.78     11.94 o 
  -3   0   8      119.35      134.50     16.57 o 
  -2   0   8        3.25        2.92      6.53 o 
  -1   0   8      252.70      233.98     22.29 o 
   0   0   8       38.84       57.81     18.25 o 
   1   0   8      159.08      175.16     19.17 o 
   2   0   8       93.74       88.31     12.32 o 
   3   0   8        4.27        5.44      6.50 o 
   4   0   8       16.47       25.03      8.92 o 
   5   0   8        0.30        7.80      9.25 o 
   6   0   8        0.58      -10.70     10.70 o 
   7   0   8        1.47       -9.82     11.07 o 
   8   0   8        6.21        5.56     15.37 o 
   9   0   8        1.76       -6.69     12.26 o 
  10   0   8       16.98       62.11     22.75 o 
  11   0   8       98.67      119.75     26.66 o 
  12   0   8       12.90       11.20     13.83 o 
  13   0   8        2.62        8.75     12.19 o 
  14   0   8        7.66        7.97     13.76 o 
  15   0   8        8.15       28.06     22.03 o 
 -22   1   8        0.20       -4.61     10.19 o 
 -21   1   8        0.18      -10.67     10.67 o 
 -20   1   8        9.69       28.81     15.32 o 
 -19   1   8        3.82       19.48     11.58 o 
 -18   1   8       10.79       18.79     11.90 o 
 -17   1   8       28.14       30.76     10.96 o 
 -16   1   8        0.01        8.56      8.85 o 
 -15   1   8       23.08       23.90     10.38 o 
 -14   1   8       36.66       12.99      8.58 o 
 -13   1   8        0.03        6.84      9.13 o 
 -12   1   8        5.85        6.19      7.91 o 
 -11   1   8      113.26      129.23     17.26 o 
 -10   1   8       34.42       55.79     11.34 o 
  -9   1   8        3.18        0.53      5.93 o 
  -8   1   8       57.85       62.42      9.90 o 
  -7   1   8      113.39      143.19     13.93 o 
  -6   1   8        2.17        1.93      5.76 o 
  -5   1   8       27.98       25.08      8.35 o 
  -4   1   8        9.96        1.83      4.57 o 
  -3   1   8        4.95        3.14      4.52 o 
  -2   1   8       24.24       16.98      6.41 o 
  -1   1   8       11.85       21.58      6.90 o 
   0   1   8       13.43       20.18      6.40 o 
   1   1   8       10.79       13.90      6.52 o 
   2   1   8        4.51        8.74      5.51 o 
   3   1   8       29.05       36.87      7.62 o 
   4   1   8        3.44        8.31      6.00 o 
   5   1   8        0.99       -6.52      6.52 o 
   6   1   8       41.03       68.26     12.62 o 
   7   1   8       16.14        9.59      8.24 o 
   8   1   8       16.88       31.52     10.64 o 
   9   1   8       51.62       24.07     10.55 o 
  10   1   8       74.53       92.22     16.12 o 
  11   1   8       15.25       12.27     10.41 o 
  12   1   8        3.97       24.68     11.54 o 
  13   1   8        2.83        4.72      8.20 o 
  14   1   8        0.38       -7.29     10.48 o 
 -22   2   8        1.86        1.59      8.89 o 
 -21   2   8       22.50       32.16     14.37 o 
 -20   2   8        4.52        3.10      9.47 o 
 -19   2   8        6.18       -0.91      7.49 o 
 -18   2   8       20.01        3.49      8.50 o 
 -17   2   8       60.97       48.96     12.75 o 
 -16   2   8      117.28      123.40     18.47 o 
 -15   2   8        2.51        2.00      6.57 o 
 -14   2   8       29.33       26.08     12.14 o 
 -13   2   8       41.47       34.87     11.16 o 
 -12   2   8        0.27        7.24      7.85 o 
 -11   2   8        0.58        5.36      7.10 o 
 -10   2   8        2.67       12.63      6.23 o 
  -9   2   8       10.95       12.11      6.48 o 
  -8   2   8        0.99       -5.13      5.13 o 
  -7   2   8        0.21       -6.05      6.05 o 
  -6   2   8        1.18        0.78      5.09 o 
  -5   2   8       12.33       16.69      5.00 o 
  -4   2   8        2.19        8.45      5.01 o 
  -3   2   8       14.93       12.40      4.91 o 
  -2   2   8       83.75      105.73     13.76 o 
  -1   2   8        4.15        1.42      6.41 o 
   0   2   8       61.85       48.17      8.04 o 
   1   2   8       39.65       46.69      8.08 o 
   2   2   8       93.16      111.02     11.19 o 
   3   2   8        4.25       18.84     10.99 o 
   4   2   8       30.11       32.21      9.80 o 
   5   2   8        0.06       11.63      9.98 o 
   6   2   8       89.62      118.39     16.34 o 
   7   2   8        1.58        1.35      8.45 o 
   8   2   8       55.07       43.12     12.49 o 
   9   2   8       39.07       56.89     13.51 o 
  10   2   8       34.37       20.58     11.94 o 
  11   2   8        1.86       -4.14      8.10 o 
  12   2   8        0.02        0.50      8.52 o 
  13   2   8        0.89        1.41     10.63 o 
  14   2   8        0.64        3.02      8.48 o 
 -21   3   8       21.42       45.36     16.66 o 
 -20   3   8        4.23        2.32      8.83 o 
 -19   3   8       25.50       39.91     13.53 o 
 -18   3   8        4.12       12.67     10.85 o 
 -17   3   8        0.27       -4.99      7.72 o 
 -16   3   8       22.26       22.80     10.73 o 
 -15   3   8        2.83        3.68      8.11 o 
 -14   3   8        0.20       -1.45      6.06 o 
 -13   3   8       30.75       26.41     11.69 o 
 -12   3   8        2.68       11.18      8.61 o 
 -11   3   8        4.56       14.13      7.17 o 
 -10   3   8       21.27       16.72      7.02 o 
  -9   3   8        3.47       10.01      6.36 o 
  -8   3   8      152.46      152.55     14.14 o 
  -7   3   8       22.14       21.44      7.13 o 
  -6   3   8        0.27       -3.81      5.73 o 
  -5   3   8        0.17        7.37      6.39 o 
  -4   3   8       21.99       22.75      5.69 o 
  -3   3   8      101.43       96.73      9.27 o 
  -2   3   8        0.80        1.18      4.23 o 
  -1   3   8        1.21        3.29      6.19 o 
   0   3   8       14.00       14.88      6.12 o 
   1   3   8        8.30       11.33      5.82 o 
   2   3   8       58.35       65.51      8.67 o 
   3   3   8       11.37        8.17      6.80 o 
   4   3   8       17.85       15.31      7.42 o 
   5   3   8        3.90        9.78      6.84 o 
   6   3   8        5.85        5.57      6.12 o 
   7   3   8       23.91       38.62     12.56 o 
   8   3   8       22.66       21.07      9.77 o 
   9   3   8       41.52       40.37     11.90 o 
  10   3   8        4.76        3.16      7.89 o 
  11   3   8        0.30        7.03      9.46 o 
  12   3   8        2.98        6.05      9.91 o 
  13   3   8       13.14        7.54     11.11 o 
  14   3   8        1.01       -0.88      9.44 o 
 -21   4   8        5.92       14.83     13.28 o 
 -20   4   8       28.68       40.92     14.58 o 
 -19   4   8        4.76        2.41      9.38 o 
 -18   4   8        2.12        4.05     13.22 o 
 -17   4   8        9.55       13.42      9.91 o 
 -16   4   8        0.04       -2.85      7.37 o 
 -15   4   8        2.56        5.17      8.13 o 
 -14   4   8        1.68       20.84     14.89 o 
 -13   4   8       11.91       20.84     10.06 o 
 -12   4   8       38.13       40.33     12.64 o 
 -11   4   8        1.29       -2.15      5.24 o 
 -10   4   8       36.74       25.12      7.78 o 
  -9   4   8        8.54        9.69      6.01 o 
  -8   4   8       61.87       61.99     10.58 o 
  -7   4   8       57.60       79.15     10.65 o 
  -6   4   8       15.30       13.60      6.90 o 
  -5   4   8       11.00       10.84      6.35 o 
  -4   4   8       22.66       16.00      6.89 o 
  -3   4   8        0.39        0.47      3.81 o 
  -2   4   8       15.76       26.23      6.39 o 
  -1   4   8       22.99       23.11      6.41 o 
   0   4   8       17.94       12.82      5.98 o 
   1   4   8       13.74       14.71      6.14 o 
   2   4   8        2.69       19.67      7.80 o 
   3   4   8        0.59       16.11     12.45 o 
   4   4   8        4.35       20.07      9.83 o 
   5   4   8       16.34       20.26      8.38 o 
   6   4   8        8.22       -7.61      7.61 o 
   7   4   8        0.65       -3.79      6.54 o 
   8   4   8       19.26        9.38      9.35 o 
   9   4   8       19.12       17.75     10.67 o 
  10   4   8       12.24       10.51     12.13 o 
  11   4   8        1.72       14.03     12.21 o 
  12   4   8        0.00       10.45     12.06 o 
  13   4   8        0.75       12.04     14.43 o 
 -20   5   8        1.21        6.48     13.21 o 
 -19   5   8        2.59        5.25     12.53 o 
 -18   5   8        7.79       23.95     25.01 o 
 -17   5   8       19.12       19.48     13.05 o 
 -16   5   8        5.07        5.88     11.68 o 
 -15   5   8        2.42        8.21     13.95 o 
 -14   5   8       13.10       25.01     10.33 o 
 -13   5   8        6.84        4.34      6.22 o 
 -12   5   8       28.81       19.43      7.03 o 
 -11   5   8       11.13        6.44      6.45 o 
 -10   5   8        3.66        6.06      6.27 o 
  -9   5   8        2.08       13.54      6.56 o 
  -8   5   8       24.87       16.48      6.69 o 
  -7   5   8       38.39       32.47      8.21 o 
  -6   5   8       66.87       71.59     10.12 o 
  -5   5   8        0.95        1.89      5.02 o 
  -4   5   8        0.51       -5.35      5.37 o 
  -3   5   8       21.36       28.62      7.18 o 
  -2   5   8       45.82       52.43      8.91 o 
  -1   5   8        1.25        0.95      4.87 o 
   0   5   8        6.86        1.66      4.99 o 
   1   5   8        0.78       -3.74      5.88 o 
   2   5   8        0.06       16.86     15.96 o 
   3   5   8      106.26       86.16     14.02 o 
   4   5   8       22.25        6.98      8.04 o 
   5   5   8        0.96       -1.12      6.68 o 
   6   5   8       25.54       22.26     13.38 o 
   7   5   8        1.35        3.02      9.76 o 
   8   5   8        5.18        5.20     11.24 o 
   9   5   8       35.01       34.11     23.56 o 
  10   5   8        7.88       44.85     22.96 o 
  11   5   8        0.35        2.71     13.43 o 
  12   5   8        0.21        1.84     10.03 o 
 -19   6   8        0.01       19.95     14.33 o 
 -18   6   8        0.63       -1.29     15.27 o 
 -17   6   8       15.60        1.67     10.47 o 
 -16   6   8        0.63        1.89     14.22 o 
 -15   6   8        1.24        4.88     10.64 o 
 -14   6   8        2.59       11.91     11.35 o 
 -13   6   8       26.09       36.03     11.36 o 
 -12   6   8       15.52       10.82      8.46 o 
 -11   6   8        4.30        0.52      7.09 o 
 -10   6   8       16.98       20.12     17.01 o 
  -9   6   8        5.96        3.89      8.45 o 
  -8   6   8        0.01        7.90      7.32 o 
  -7   6   8        0.86        3.88     14.45 o 
  -6   6   8        3.27       -0.85      6.58 o 
  -5   6   8       19.97       15.47     11.26 o 
  -4   6   8        7.77       -0.69      5.95 o 
  -3   6   8       31.86       16.34      8.57 o 
  -2   6   8       42.64       61.25     12.77 o 
  -1   6   8      126.93       96.81     11.52 o 
   0   6   8        0.05        5.63      5.16 o 
   1   6   8        9.30        6.67      6.88 o 
   2   6   8       71.98       66.90     12.72 o 
   3   6   8       45.22       51.87     11.65 o 
   4   6   8       36.35       32.32     12.37 o 
   5   6   8       22.28       29.92     14.41 o 
   6   6   8        0.33       20.84     11.40 o 
   7   6   8        1.81        0.10      7.03 o 
   8   6   8        2.97        5.12     11.45 o 
   9   6   8        0.97        7.57     12.02 o 
  10   6   8        0.12        3.72     10.34 o 
  11   6   8        2.51       -5.29     12.84 o 
 -17   7   8       10.57       36.35     25.92 o 
 -16   7   8        3.05      -11.97     11.97 o 
 -15   7   8       13.18       14.47     13.56 o 
 -14   7   8       51.25      102.69     21.96 o 
 -13   7   8        0.00       23.49     12.98 o 
 -12   7   8       13.55       26.94     10.89 o 
 -11   7   8        0.23       -8.31      8.71 o 
 -10   7   8        4.51       19.58     10.29 o 
  -9   7   8        6.10        2.15      7.30 o 
  -8   7   8       56.92       39.92     13.33 o 
  -7   7   8       26.72       38.01     13.10 o 
  -6   7   8        4.14       10.70     10.14 o 
  -5   7   8       23.31       11.57      8.75 o 
  -4   7   8       26.58       18.52      7.96 o 
  -3   7   8       58.23       33.79     12.70 o 
  -2   7   8       20.36        8.53      8.21 o 
  -1   7   8        0.16        5.78      7.47 o 
   0   7   8        0.13        3.29      8.85 o 
   1   7   8       64.28       51.90     12.80 o 
   2   7   8        7.48        0.90      5.54 o 
   3   7   8        3.38       -3.85      7.84 o 
   4   7   8        2.71       -9.94      9.94 o 
   5   7   8       33.79       57.43     18.38 o 
   6   7   8        0.35        5.06      7.84 o 
   7   7   8        1.69       -0.42      7.60 o 
   8   7   8        3.69      -11.28     13.43 o 
   9   7   8        7.44       -1.33     12.26 o 
  10   7   8        0.22        0.39     11.30 o 
 -15   8   8        7.89       16.64     15.04 o 
 -14   8   8       31.94        7.13     11.34 o 
 -13   8   8        0.47       29.75     12.87 o 
 -12   8   8       18.91        1.63      7.66 o 
 -11   8   8        3.78       17.51     10.40 o 
 -10   8   8        0.42       -3.79      8.24 o 
  -9   8   8       19.95       27.08     11.96 o 
  -8   8   8       10.28       16.63      9.43 o 
  -7   8   8        0.02       -4.06      8.03 o 
  -6   8   8        4.74        5.88      8.86 o 
  -5   8   8       32.76       28.42     12.74 o 
  -4   8   8       12.17       15.51     10.21 o 
  -3   8   8        7.55       44.21     18.61 o 
  -2   8   8        6.27       22.97     19.81 o 
  -1   8   8        0.05       13.54     12.59 o 
   0   8   8       30.80       25.27     13.11 o 
   1   8   8        0.01       32.45     19.82 o 
   2   8   8       16.63       19.27     12.02 o 
   3   8   8        0.00       22.18     19.34 o 
   4   8   8       14.59       17.97     12.20 o 
   5   8   8        7.93        5.96      8.26 o 
   6   8   8        0.22       15.29     12.07 o 
   7   8   8        0.79        2.71      9.19 o 
   8   8   8        2.12       34.27     32.95 o 
 -13   9   8        3.57       14.93     36.20 o 
 -12   9   8        2.64       33.67     22.45 o 
 -11   9   8        0.36        2.99      8.20 o 
 -10   9   8        2.11        5.17      8.65 o 
  -9   9   8        0.18        2.93      8.20 o 
  -8   9   8        1.91       12.11     12.50 o 
  -7   9   8        0.32       -5.69      9.59 o 
  -6   9   8        2.62        2.57      7.55 o 
  -5   9   8        3.89        1.46      7.62 o 
  -4   9   8        0.38       26.90     15.43 o 
  -3   9   8        6.73        6.83     13.92 o 
  -2   9   8        0.08        6.15     11.93 o 
  -1   9   8        0.15       -1.35      9.76 o 
   0   9   8        0.90        9.27     11.08 o 
   1   9   8        0.94       15.15     12.94 o 
   2   9   8       35.99       48.92     33.25 o 
   3   9   8       10.64        7.14     11.40 o 
   4   9   8        0.65       -4.44     12.20 o 
   5   9   8        0.44       -0.44     11.49 o 
  -8  10   8       10.14        2.14      9.97 o 
  -7  10   8        0.52       -1.45     10.30 o 
  -6  10   8        2.99        3.47      9.24 o 
  -5  10   8        4.10        7.13     10.15 o 
  -4  10   8        0.93       -5.14     11.12 o 
  -3  10   8       13.04       17.06     17.54 o 
  -2  10   8        3.49       17.56     18.33 o 
  -1  10   8        3.77        9.40     14.36 o 
   0  10   8        3.80       -5.64     13.20 o 
 -19   1   9       12.71       23.30     13.39 o 
 -18   1   9       21.24       21.50     12.19 o 
 -17   1   9        0.50       -2.91      8.17 o 
 -16   1   9       36.78       45.99     14.51 o 
 -15   1   9        0.02       26.22     18.95 o 
 -14   1   9       16.12       18.44     10.34 o 
 -13   1   9        1.03        4.66      7.36 o 
 -12   1   9       24.08       23.28      9.89 o 
 -11   1   9       14.59       17.86     10.34 o 
 -10   1   9        1.24        2.96      8.76 o 
  -9   1   9       23.47       16.30     13.56 o 
  -8   1   9       46.53       62.21     12.20 o 
  -7   1   9      129.38      113.64     16.88 o 
  -6   1   9       86.08       88.99     13.04 o 
  -5   1   9        0.53       -6.58      6.64 o 
  -4   1   9       15.22       17.36      7.06 o 
  -3   1   9        0.67        4.90      5.63 o 
  -2   1   9       13.53       13.52      6.81 o 
  -1   1   9        9.94        8.03      7.05 o 
   0   1   9        3.34        2.57      6.24 o 
   1   1   9        1.18       -6.71      6.71 o 
   2   1   9       20.09       23.35      9.01 o 
   3   1   9        0.17       15.19     10.82 o 
   4   1   9        6.80        6.42      8.91 o 
   5   1   9        9.67        8.09      9.39 o 
   6   1   9        3.78       -1.76      7.84 o 
   7   1   9        0.02       -0.59      7.02 o 
   8   1   9       26.96       34.65     14.90 o 
   9   1   9       38.03       35.69     13.63 o 
  10   1   9       15.62       10.12     12.86 o 
  11   1   9        5.97       -0.98      8.82 o 
 -19   2   9       11.26        8.63     11.17 o 
 -18   2   9        1.11       12.66     12.15 o 
 -17   2   9        7.57       -0.04      8.02 o 
 -16   2   9       15.04       16.25     11.57 o 
 -15   2   9        2.28       10.64     10.13 o 
 -14   2   9       75.67       77.79     16.39 o 
 -13   2   9       28.12        7.46      9.29 o 
 -12   2   9       27.74       20.78     10.37 o 
 -11   2   9       13.25       17.89     14.30 o 
 -10   2   9      153.49      167.45     20.87 o 
  -9   2   9      136.52      146.45     17.96 o 
  -8   2   9       63.51       34.45     10.54 o 
  -7   2   9       26.19       36.03      9.16 o 
  -6   2   9        6.74       -2.06      5.97 o 
  -5   2   9       18.84       19.49      8.38 o 
  -4   2   9       10.32        4.54      6.13 o 
  -3   2   9        0.02       21.50      7.97 o 
  -2   2   9       11.02       15.24      6.39 o 
  -1   2   9        6.01       13.02      6.34 o 
   0   2   9        4.36        5.54      5.60 o 
   1   2   9        8.68        3.15      9.50 o 
   2   2   9        0.41        2.93      6.80 o 
   3   2   9       21.76       11.63      8.36 o 
   4   2   9        6.42        9.56      9.58 o 
   5   2   9        8.09       14.57     10.14 o 
   6   2   9        0.00        8.08     12.34 o 
   7   2   9        5.18        9.18     10.16 o 
   8   2   9        6.06       22.07     16.85 o 
   9   2   9        0.67       18.76     11.44 o 
  10   2   9       40.74       10.19     10.74 o 
 -18   3   9        0.51       -3.44     10.09 o 
 -17   3   9       23.33       30.82     18.81 o 
 -16   3   9       31.71       24.91     12.14 o 
 -15   3   9        8.73       14.43     11.79 o 
 -14   3   9        4.11       12.24     10.78 o 
 -13   3   9        0.19        1.18      7.03 o 
 -12   3   9       33.97       25.74     10.93 o 
 -11   3   9       19.34       14.90     12.97 o 
 -10   3   9        4.13       -3.08      7.54 o 
  -9   3   9        1.35        5.56      7.32 o 
  -8   3   9       34.21       46.05     10.56 o 
  -7   3   9       62.90       65.30     12.04 o 
  -6   3   9        5.99        8.35      7.10 o 
  -5   3   9       14.34       12.84      7.39 o 
  -4   3   9       16.52       26.57      9.30 o 
  -3   3   9        5.90       22.78     13.13 o 
  -2   3   9       10.67       17.27      8.61 o 
  -1   3   9        1.58        2.09      5.15 o 
   0   3   9        7.83       31.40      8.62 o 
   1   3   9        1.34        8.53      7.17 o 
   2   3   9       33.63       24.31      9.65 o 
   3   3   9        2.26       -2.03      6.48 o 
   4   3   9       55.67       66.59     15.04 o 
   5   3   9       23.00        9.94      8.95 o 
   6   3   9        3.73       -4.29      9.57 o 
   7   3   9       30.33       -1.97      8.50 o 
   8   3   9        4.54        6.08     15.36 o 
   9   3   9       20.27       16.18     13.98 o 
  10   3   9        5.44       -0.49     10.54 o 
 -18   4   9       13.22       16.22     15.40 o 
 -17   4   9        2.63        2.76     11.33 o 
 -16   4   9        3.87       -3.13     10.48 o 
 -15   4   9        4.76       13.17     14.63 o 
 -14   4   9        1.13        7.06     11.83 o 
 -13   4   9        3.19        0.58      9.22 o 
 -12   4   9        0.76        8.85      8.74 o 
 -11   4   9        0.61        4.15      7.92 o 
 -10   4   9        0.95       11.49      8.47 o 
  -9   4   9       10.05        7.73      7.04 o 
  -8   4   9        5.88        0.29      5.62 o 
  -7   4   9        2.98       -1.71      6.03 o 
  -6   4   9       28.99       26.47      9.66 o 
  -5   4   9       13.64       18.02      7.76 o 
  -4   4   9        1.67       -2.57      6.35 o 
  -3   4   9        0.02        1.12      6.24 o 
  -2   4   9        4.69       -2.37      6.97 o 
  -1   4   9       84.81       89.18     16.07 o 
   0   4   9        0.70        6.43      7.82 o 
   1   4   9       14.12       16.55     12.66 o 
   2   4   9       13.13        8.89      8.75 o 
   3   4   9       19.35       22.06     10.67 o 
   4   4   9        5.08       -1.10      7.01 o 
   5   4   9       26.22       12.60     14.56 o 
   6   4   9        3.98        2.28      9.74 o 
   7   4   9        3.96       -2.09     11.07 o 
   8   4   9        0.05       -2.38      9.77 o 
   9   4   9        3.86      -11.06     14.74 o 
 -17   5   9        6.08       -8.68     13.97 o 
 -16   5   9       13.57       -6.51     12.61 o 
 -15   5   9       19.90       24.67     14.84 o 
 -14   5   9        4.52        0.96     10.07 o 
 -13   5   9        0.20       -8.98     12.76 o 
 -12   5   9        0.00       -1.02      9.22 o 
 -11   5   9        1.72        3.62      9.33 o 
 -10   5   9        3.65        2.39      8.98 o 
  -9   5   9       11.40       14.25      9.17 o 
  -8   5   9       37.89       21.48     10.41 o 
  -7   5   9       10.98        9.78      8.64 o 
  -6   5   9        1.31       -0.96      6.83 o 
  -5   5   9        2.37       18.94     10.89 o 
  -4   5   9       36.26       27.05     13.35 o 
  -3   5   9        5.81        6.63      8.13 o 
  -2   5   9       12.63       11.48      9.87 o 
  -1   5   9        0.27       -0.49      8.75 o 
   0   5   9        6.37       -7.45     11.65 o 
   1   5   9        8.66        9.47     11.01 o 
   2   5   9        3.37       -8.90      8.90 o 
   3   5   9        8.37       28.06     20.35 o 
   4   5   9       10.47        3.16      7.57 o 
   5   5   9        9.76        6.81     10.49 o 
   6   5   9       12.62       28.50     14.19 o 
   7   5   9        0.23       12.09     13.26 o 
   8   5   9        0.85        9.91     11.86 o 
 -15   6   9        7.58       16.78     15.27 o 
 -14   6   9       23.94       27.94     14.80 o 
 -13   6   9        3.74        4.27     10.96 o 
 -12   6   9        2.49       -1.12     10.18 o 
 -11   6   9        0.46        7.17     10.43 o 
 -10   6   9       14.77       13.67     10.25 o 
  -9   6   9        0.18        4.26     10.94 o 
  -8   6   9        1.34       -0.03      7.58 o 
  -7   6   9        3.01        9.28      8.77 o 
  -6   6   9       12.26       14.81      9.96 o 
  -5   6   9        0.62       -7.52     10.41 o 
  -4   6   9        0.87       -3.07      9.32 o 
  -3   6   9        7.22        6.14      7.77 o 
  -2   6   9       14.45       13.71     11.90 o 
  -1   6   9       16.15       16.80     11.30 o 
   0   6   9       10.63        9.78     10.91 o 
   1   6   9        7.46       -5.25     10.55 o 
   2   6   9        0.67        6.69     11.88 o 
   3   6   9       29.14       27.06     13.69 o 
   4   6   9        0.30       41.74     18.78 o 
   5   6   9        0.50       11.95     19.13 o 
   6   6   9        0.03        1.03      9.74 o 
 -13   7   9        0.53       -1.31     11.90 o 
 -12   7   9        0.04        9.05     11.52 o 
 -11   7   9        0.02        6.00     12.56 o 
 -10   7   9        0.01        3.02     11.23 o 
  -9   7   9        1.23        6.62      9.11 o 
  -8   7   9        5.64        7.30      9.50 o 
  -7   7   9        0.60        6.06      8.15 o 
  -6   7   9        7.92       17.77     10.07 o 
  -5   7   9        5.11        0.78     11.95 o 
  -4   7   9        0.23       25.41     16.67 o 
  -3   7   9        0.12        7.47     22.64 o 
  -2   7   9        1.85       16.69     13.43 o 
  -1   7   9        0.77        5.16     10.74 o 
   0   7   9        1.40       26.43     17.10 o 
   1   7   9        2.19       12.59     12.25 o 
   2   7   9        2.21       -2.02     12.89 o 
   3   7   9        2.23       -8.55     12.10 o 
   4   7   9        0.03       -2.00      9.99 o 
  -9   8   9        6.42       41.80     32.35 o 
  -8   8   9        0.26       -4.78     10.80 o 
  -7   8   9        0.77        7.71     10.95 o 
  -6   8   9        2.94        0.34     10.83 o 
  -5   8   9        5.33       13.38     16.00 o 
  -4   8   9        2.33       13.65     18.49 o 
  -3   8   9        2.14        6.47     11.32 o 
  -2   8   9        0.63       44.38     44.76 o 
  -1   8   9        0.03       -3.24     10.59 o 
   0   8   9        4.83       -5.68     12.22 o 
   1   8   9        4.75        3.22     14.42 o 
 -15   0  10       12.97       -7.28     14.49 o 
 -14   0  10        8.93       18.60     17.46 o 
 -13   0  10      175.20      185.91     32.43 o 
 -12   0  10       38.38       59.62     23.75 o 
 -11   0  10        7.53        3.93     11.64 o 
 -10   0  10        0.34        0.65     11.58 o 
  -9   0  10      175.42      135.44     47.98 o 
  -8   0  10       16.49       -1.45     19.21 o 
  -7   0  10        2.88       15.92     16.51 o 
  -6   0  10        0.82       -8.10     17.35 o 
  -5   0  10        0.67       -9.45     20.98 o 
  -4   0  10       13.95       13.62     15.53 o 
  -3   0  10       11.61       20.61     14.84 o 
  -2   0  10        3.58       11.94     15.01 o 
  -1   0  10       82.54      134.09     39.05 o 
   0   0  10        7.82       18.13     15.77 o 
   1   0  10       14.74       10.27     15.00 o 
   2   0  10        3.74       -0.94     12.77 o 
   3   0  10        7.03       13.80     18.55 o 
   4   0  10       26.98       31.90     20.10 o 
   5   0  10       35.26       41.70     24.00 o 
   6   0  10        4.89       -2.65     14.71 o 
 -15   1  10        0.17       10.92     12.07 o 
 -14   1  10       26.14       38.21     13.85 o 
 -13   1  10       10.86       17.35     12.86 o 
 -12   1  10        0.22        0.70      9.84 o 
 -11   1  10       44.70       70.17     17.00 o 
 -10   1  10        0.83       -0.76      8.19 o 
  -9   1  10        1.17       -2.83      7.76 o 
  -8   1  10       52.23       24.75     13.68 o 
  -7   1  10       50.53        5.24     21.92 o 
  -6   1  10       35.68       31.57     14.93 o 
  -5   1  10        0.01       -1.68      7.62 o 
  -4   1  10       14.83       22.27     11.96 o 
  -3   1  10       12.95       14.40     10.32 o 
  -2   1  10        0.00        5.63      7.95 o 
  -1   1  10        1.07        1.81      9.23 o 
   0   1  10        3.11       11.89     16.36 o 
   1   1  10        1.58        7.30      9.23 o 
   2   1  10       17.60       26.49     14.42 o 
   3   1  10       23.47       22.06     12.32 o 
   4   1  10        6.07       28.33     14.36 o 
   5   1  10        2.47       -2.25      9.23 o 
 -15   2  10        0.01        7.08     14.64 o 
 -14   2  10        0.89        5.58     10.28 o 
 -13   2  10       18.15        6.54      8.98 o 
 -12   2  10        0.30       16.16     11.06 o 
 -11   2  10        0.00       12.85     10.40 o 
 -10   2  10        0.22       10.41     10.06 o 
  -9   2  10       23.18       30.27     20.08 o 
  -8   2  10       20.16       -2.74      9.33 o 
  -7   2  10       36.61       56.00     28.49 o 
  -6   2  10        2.71        4.61     12.32 o 
  -5   2  10       14.81       24.05     13.85 o 
  -4   2  10        3.65        3.39      9.89 o 
  -3   2  10       13.16       61.64     26.12 o 
  -2   2  10        0.08       -5.90      8.62 o 
  -1   2  10        9.79       19.56     11.70 o 
   0   2  10       14.19        2.21     10.90 o 
   1   2  10       19.76       32.93     18.90 o 
   2   2  10       11.83       12.92     13.97 o 
   3   2  10        1.55       14.94     14.27 o 
   4   2  10       30.95       11.74     14.85 o 
   5   2  10        0.10        2.37      9.76 o 
 -14   3  10        1.96       28.49     20.59 o 
 -13   3  10        0.02       -8.04     13.03 o 
 -12   3  10       10.94       16.70     13.34 o 
 -11   3  10        8.87       -1.68      9.73 o 
 -10   3  10        1.37       34.49     17.41 o 
  -9   3  10       14.63        4.80     10.60 o 
  -8   3  10        3.17       17.14     12.02 o 
  -7   3  10       14.90       28.64     14.74 o 
  -6   3  10      109.26       84.25     26.49 o 
  -5   3  10        1.52       -2.23     13.14 o 
  -4   3  10        0.30        7.71     10.31 o 
  -3   3  10        5.36       -2.53     10.04 o 
  -2   3  10        9.19       43.02     17.11 o 
  -1   3  10        0.88        1.57     10.10 o 
   0   3  10        3.66        8.24     11.34 o 
   1   3  10        9.63       21.08     25.55 o 
   2   3  10       13.51       -1.30     17.40 o 
   3   3  10        0.00       17.51     21.91 o 
   4   3  10        0.44      -15.43     30.22 o 
 -12   4  10       12.17       14.62     12.56 o 
 -11   4  10        0.52        6.35     12.77 o 
 -10   4  10        0.09        2.13     10.09 o 
  -9   4  10        0.10      -15.71     15.71 o 
  -8   4  10        0.41       44.01     61.85 o 
  -7   4  10        0.90       -3.79     11.82 o 
  -6   4  10        0.15       35.83     19.42 o 
  -5   4  10        8.05       10.59     13.93 o 
  -4   4  10        4.25        6.69     12.54 o 
  -3   4  10        3.15       10.72     12.33 o 
  -2   4  10        3.90       -7.46     14.17 o 
  -1   4  10       18.27       35.20     20.47 o 
   0   4  10        3.61        1.84      9.98 o 
   1   4  10        8.52       -7.89     16.08 o 
   2   4  10        3.91        0.28     12.21 o 
   3   4  10        0.00       -9.46     15.20 o 
 -10   5  10        0.39        2.86     10.25 o 
  -9   5  10        0.00      -10.51     12.42 o 
  -8   5  10        7.11       21.93     14.64 o 
  -7   5  10        1.80      -12.61     12.61 o 
  -6   5  10        0.16        9.40     12.03 o 
  -5   5  10       47.60       29.06     19.53 o 
  -4   5  10        8.36        0.35     12.63 o 
  -3   5  10        0.31        6.67     15.95 o 
  -2   5  10        0.06       21.83     17.86 o 
  -1   5  10        5.42       40.28     14.93 o 
   0   5  10        1.44       -7.69     12.05 o 
   1   5  10        1.28       24.88     20.57 o 
                                                 
